# Supplementary material for: In Vitro and In Vivo Evaluation of Nitroxoline as an Effective Antimicrobial Alternative to Poultry Production
Source: Antibiotics (Basel). 2026 Jan 6;15(1):62. doi: 10.3390/antibiotics15010062 (PMC12838059; doi:10.3390/antibiotics15010062)
Supplement: Supplementary file 1 [file antibiotics-15-00062-s001.zip]

Archive with 2 entries (2 files):
- Supplementary Materials-Revised.pdf
- Supplementary Table S1-Revised.xlsx
