# Supplementary material for: In Vitro and In Vivo Evaluation of Nitroxoline as an Effective Antimicrobial Alternative to Poultry Production
Source: Antibiotics (Basel). 2026 Jan 6;15(1):62. doi: 10.3390/antibiotics15010062 (PMC12838059; doi:10.3390/antibiotics15010062)
Supplement: Supplementary file 1 [file antibiotics-15-00062-s001.zip › Supplementary Table S1-Revised.xlsx]

## Sheet: List of screened compounds 
Compound No.	Coumpound name	Category	Source
1	5,7-Dichloroquinolin-8-ol (5,7-DCL)	Human	Commercial Supplied
2	5-Chloroquinolin-8-ol	Other	Commercial Supplied
3	7-Chloroquinolin-8-ol	Other	Commercial Supplied
4	Nitroxoline (5-Nitroquinolin-8-ol)	Human	Commercial Supplied
5	4-Chloroquinolin-8-ol	Other	Commercial Supplied
6	5,7-Dibromo-2-methylquinolin-8-ol	Other	Commercial Supplied
7	5,7-Dibromoquinolin-8-ol	Other	Commercial Supplied
8	5,7-Dichloro-2-methylquinolin-8-ol	Other	Commercial Supplied
9	6-Chloroquinolin-8-ol	Other	Commercial Supplied
10	2,4-Dichloronaphthalen-1-ol	Other	Commercial Supplied
11	4-Bromoquinolin-8-ol	Other	Commercial Supplied
12	5-Fluoroquinolin-8-ol	Other	Commercial Supplied
13	8-Hydroxyquinoline-7-carboxylic acid	Other	Commercial Supplied
14	8-Hydroxyquinoline-5-carboxylic acid (IOX1)	Novel pharmaceutical agent / antibiotic	Commercial Supplied
15	5-Aminoquinolin-8-ol dihydrochloride	Other	Commercial Supplied
16	5-Chloro-7-iodoquinolin-8-ol (Clioquinol)	Other	Commercial Supplied
17	7-Bromo-5-chloroquinolin-8-ol	Other	Commercial Supplied
18	5,7-Diiodoquinolin-8-ol	Other	Commercial Supplied
19	5,7-Diiodo-2-methylquinolin-8-ol	Other	Commercial Supplied
20	6,7-Dichloro-5,8-dihydroquinoline-5,8-dione	Other	Commercial Supplied
21	Quinoline-5,8-dione	Other	Commercial Supplied
22	1H-Indol-7-ol	Other	Commercial Supplied
23	4-Chloro-8-methoxy-2-methylquinoline	Other	Commercial Supplied
24	Quinolin-8-ol	Other	Commercial Supplied
25	4-[3,5-Bis(1,2,3-thiadiazol-4-yl)phenyl]-1,2,3-thiadiazole	Novel pharmaceutical agent / antibiotic	Commercial Supplied
26	4-(4-Ethyl-5-fluoro-2-hydroxyphenoxy)-3-fluorobenzamide (MUT056399)	Novel pharmaceutical agent	Commercial Supplied
27	6-[(1E)-2-{methyl[(3-methyl-1-benzofuran-2-yl)methyl]carbamoyl}eth-1-en-1- yl]-2-oxo-1,2,3,4-tetrahydro-1,8-naphthyridin-3-aminium chloride	Novel pharmaceutical agent	Commercial Supplied
28	(3S)-3-(aminomethyl)-7-(3-hydroxypropoxy)-1,3-dihydro-2,1-benzoxaborol-1-ol hydrochloride (GSK2251052/AN3365)	Novel pharmaceutical agent / antibiotic	Commercial Supplied
29	5-(Aminomethyl)-4,10,12-trioxa-3-boratricyclo[7.3.0.0²,⁶]dodeca-1,6,8-trien-3-ol hydrochloride (DS86760016)	Novel pharmaceutical agent / antibiotic	Commercial Supplied
30	Indolmycin	Novel pharmaceutical agent / antibiotic	Commercial Supplied
31	2-(Cyclobutylmethyl)-3-(pyridin-4-yl)-2H,4H,5H,6H,7H-pyrazolo[4,3-d]pyrimidine-5,7-dione (PPD-2)	Novel pharmaceutical agent	Commercial Supplied
32	2-Amino-N-[(2,3-difluorophenyl)(oxo)seryl]-4-methylpentanamide trifluoroacetate	Human	Commercial Supplied
33	Kirromycin	Novel pharmaceutical agent	Commercial Supplied
34	Novobiocin	Withdrawn from the market due to lack of efficacy	Commercial Supplied
35	Bicyclomycin Benzoate	Old antibiotic historically used in human and animals	Commercial Supplied
36	Halquinol	Old antibiotic in animals	Commercial Supplied
37	Avilamycin	Old antibiotic in animals	Commercial Supplied
38	Enramycin	Feed addtive in animals	Commercial Supplied
39	Moenomycin complex	Feed addtive in animals	Commercial Supplied
40	Taurolidine	Other	Commercial Supplied
41	Puromycin	Other	Commercial Supplied
42	Nitrofurantoin	Human	Commercial Supplied
43	Dantrolene	Human	Commercial Supplied
44	Isoniazid	Human	Commercial Supplied
45	Colistin	Both animals and human	Commercial Supplied
46	Erythromycin	Both animals and human	Commercial Supplied
47	Oxacillin	Both animals and human	Commercial Supplied
48	Dicloxacillin	Both animals and human	Commercial Supplied
49	Penicillin G	Both animals and human	Commercial Supplied
50	Cefalexin	Both animals and human	Commercial Supplied
51	Quinocetone	Feed addtive in animals	Commercial Supplied
52	Salinomycin	Feed addtive in animals	Commercial Supplied
53	Monensin A	Feed addtive in animals	Commercial Supplied
54	Thiamphenicol	Animals	Commercial Supplied
55	12-(Aminomethyl)-3,5,11-trioxa-10-boratricyclo[7.3.0.0²,⁶]dodeca-1(9),2(6),7-trien-10-ol hydrochloride	Other	Commercial Supplied
56	1',2'-Dihydrospiro[cyclopentane-1,3'-indol]-3-en-2'-one	Other	Commercial Supplied
57	5,7-Dibromo-8-hydroxyquinolin-1-ium-1-olate	Other	Commercial Supplied
58	2-[(5-nitroquinolin-8-yl)oxy]acetonitrile	Other	Commercial Supplied
59	N,N-dimethyl-5-nitroquinolin-8-amine	Other	Commercial Supplied
60	(2,3,5-Trichlorophenyl)boronic acid	Other	Commercial Supplied
61	1-Naphthol	Other	Commercial Supplied
62	2,4,6-Trichlorophenol	Other	Commercial Supplied
63	2,5-Dichlorophenol	Other	Commercial Supplied
64	2-Amino-4-chlorophenol	Other	Commercial Supplied
65	2-Amino-5-chlorophenol	Other	Commercial Supplied
66	2-Aminobenzene-1-thiol	Other	Commercial Supplied
67	2-Bromophenol	Other	Commercial Supplied
68	2-Chlorophenol	Other	Commercial Supplied
69	(2-Chlorophenyl)hydrazine	Other	Commercial Supplied
70	2-Naphthol	Other	Commercial Supplied
71	(Pyridin-2-yl)methanol	Other	Commercial Supplied
72	4-Amino-2-fluorophenol	Other	Commercial Supplied
73	4-Chlorophenol	Other	Commercial Supplied
74	4-Phenoxyaniline	Other	Commercial Supplied
75	5,7-Dichloro-2-[(4-methylpiperazin-1-yl)methyl]quinolin-8-ol	Other	Commercial Supplied
76	5,7-Dichloro-2-[(dimethylamino)methyl]quinolin-8-ol (PBT2)	Other	Commercial Supplied
77	5,7-Dichloro-2-(morpholinomethyl)quinoline-8-ol	Other	Commercial Supplied
78	5,7-Dichloro-8-quinolyl acetate	Other	Commercial Supplied
79	5,7-Dichloro-8-quinolyl N-phenyl carbamate	Other	Commercial Supplied
80	5,7-Dichloroquinolin-8-amine	Other	Commercial Supplied
81	5,7-Difluoroquinolin-8-ol	Other	Commercial Supplied
82	5-Chloro-7-nitroquinolin-8-ol	Other	Commercial Supplied
83	5-Chloro-8-hydroxyquinoline-7-sulfonic acid	Other	Commercial Supplied
84	5-Nitroquinolin-8-yl acetate	Other	Commercial Supplied
85	7-Chloro-5-nitroquinolin-8-ol	Other	Commercial Supplied

## Sheet: MIC under 37C
Date	Assay	Location	Bact spp.	Bact code	Compound name	Aerobic	Microaerophilic	Anaerobic
2022-04-06	Broth	QC	Escherichia coli ATCC	ATCC 25922	(2,3,5-trichlorophenyl)boronic acid	>64	>64	>64
2022-04-06	Broth	A16	Staphylococcus aureus	DSM 346	(2,3,5-trichlorophenyl)boronic acid	>64	>64	>64
2022-04-06	Broth	A9	Aeromonas hydrophila	DSM 30016	(2,3,5-trichlorophenyl)boronic acid	64	64	64
2022-04-06	Broth	A12	Escherichia coli APEC O1:K1	DSM 103262	(2,3,5-trichlorophenyl)boronic acid	>64	>64	>64
2022-04-06	Broth	A13	Escherichia coli APEC O78:K80	DSM 103263	(2,3,5-trichlorophenyl)boronic acid	>64	>64	>64
2022-04-06	Broth	A3	Enterococcus durans	DSM 20633	(2,3,5-trichlorophenyl)boronic acid	/	/	8
2022-04-06	Broth	A17	Yersinia enterocolitica	DSM 23247	(2,3,5-trichlorophenyl)boronic acid	>64	>64	>64
2022-04-06	Broth	A38	Bordetella bronchiseptica	DSM 13414	(2,3,5-trichlorophenyl)boronic acid	>64	>64	ng
2022-04-06	Broth	A28	Clostridium perfringens Type C	NCTC 10719	(2,3,5-trichlorophenyl)boronic acid	ng	>64	>64
2022-04-06	Broth	A44	Clostridium perfringens Type A	NCTC 8237	(2,3,5-trichlorophenyl)boronic acid	>64	>64	>64
2022-03-25	Broth	QC	Escherichia coli ATCC	ATCC 25922	1-Naphthol	>32	/	>32
2022-03-25	Broth	A17	Yersinia enterocolitica	DSM 23247	1-Naphthol	>32	>32	32
2022-03-25	Broth	A35	Pasteurella multocida	DSM 16031	1-Naphthol	>32	>32	>32
2022-01-25	Broth	QC	Escherichia coli ATCC	ATCC 25922	4-[3,5-bis(1,2,3-thiadiazol-4-yl)phenyl]-1,2,3-thiadiazole	>32	>32	>32
2022-01-25	Broth	A13	Escherichia coli APEC O78:K80	DSM 103263	4-[3,5-bis(1,2,3-thiadiazol-4-yl)phenyl]-1,2,3-thiadiazole	>32	>32	>32
2022-01-25	Broth	A2	Salmonella Typhimurium	DSM 19587	4-[3,5-bis(1,2,3-thiadiazol-4-yl)phenyl]-1,2,3-thiadiazole	>32	>32	>32
2022-01-25	Broth	A14	Salmonella Gallinarum	DSM 4883	4-[3,5-bis(1,2,3-thiadiazol-4-yl)phenyl]-1,2,3-thiadiazole	>32	>32	>32
2022-01-25	Broth	A15	Salmonella Kentucky	NCTC 5799	4-[3,5-bis(1,2,3-thiadiazol-4-yl)phenyl]-1,2,3-thiadiazole	>32	>32	>32
2022-01-25	Broth	A9	Aeromonas hydrophila	DSM 30016	4-[3,5-bis(1,2,3-thiadiazol-4-yl)phenyl]-1,2,3-thiadiazole	>32	>32	>32
2022-01-25	Broth	A38	Bordetella bronchiseptica	DSM 13414	4-[3,5-bis(1,2,3-thiadiazol-4-yl)phenyl]-1,2,3-thiadiazole	32	32	16
2022-01-25	Broth	A17	Yersinia enterocolitica	DSM 23247	4-[3,5-bis(1,2,3-thiadiazol-4-yl)phenyl]-1,2,3-thiadiazole	>32	>32	>32
2022-03-30	Broth	QC	Escherichia coli ATCC	ATCC 25922	2-Amino-4-Chlorophenol	>64	>64	>64
2022-03-30	Broth	Laos collection	Escherichia coli	SCS.1820	2-Amino-4-Chlorophenol	>64	>64	>64
2022-03-30	Broth	Laos collection	Escherichia coli	HCS.1831	2-Amino-4-Chlorophenol	>64	>64	>64
2022-03-30	Broth	A20	Streptococcus iniae	DSM 20576	2-Amino-4-Chlorophenol	>64	64	>64
2022-03-30	Broth	A34	Streptococcus suis	DSM 9682	2-Amino-4-Chlorophenol	>64	>64	>64
2022-03-30	Broth	A25	Streptococcus gallinaceus	DSM 15349	2-Amino-4-Chlorophenol	64	>64	>64
2022-03-30	Broth	A27	Ornithobacterium rhinotracheale	DSM 15997	2-Amino-4-Chlorophenol	4	16	16
2022-03-30	Broth	A29	Clostridioides difficile	DSM 1296	2-Amino-4-Chlorophenol	>64	>64	>64
2022-03-30	Broth	A44	Clostridium perfringens Type A	NCTC 8237	2-Amino-4-Chlorophenol	>64	>64	>64
2022-03-30	Broth	A28	Clostridium perfringens Type C	NCTC 10719	2-Amino-4-Chlorophenol	ng	>64	>64
2022-03-25	Broth	A17	Yersinia enterocolitica	DSM 23247	2-Amino-4-Chlorophenol	>32	>32	>32
2022-03-25	Broth	A35	Pasteurella multocida	DSM 16031	2-Amino-4-Chlorophenol	>32	>32	>32
2022-04-06	Broth	QC	Escherichia coli ATCC	ATCC 25922	2-amino-5-chlorophenol	>64	>64	>64
2022-04-06	Broth	A16	Staphylococcus aureus	DSM 346	2-amino-5-chlorophenol	>64	>64	>64
2022-04-06	Broth	A9	Aeromonas hydrophila	DSM 30016	2-amino-5-chlorophenol	16	>64	>64
2022-04-06	Broth	A12	Escherichia coli APEC O1:K1	DSM 103262	2-amino-5-chlorophenol	>64	>64	>64
2022-04-06	Broth	A13	Escherichia coli APEC O78:K80	DSM 103263	2-amino-5-chlorophenol	>64	>64	>64
2022-04-06	Broth	A17	Yersinia enterocolitica	DSM 23247	2-amino-5-chlorophenol	>64	>64	>64
2022-04-06	Broth	A38	Bordetella bronchiseptica	DSM 13414	2-amino-5-chlorophenol	64	64	ng
2022-04-06	Broth	A28	Clostridium perfringens Type C	NCTC 10719	2-amino-5-chlorophenol	ng	16	32
2022-04-06	Broth	A44	Clostridium perfringens Type A	NCTC 8237	2-amino-5-chlorophenol	>64	>64	64
2022-04-09	Broth	QC	Escherichia coli ATCC	ATCC 25922	2-aminobenzene-1-thiol	>64	>64	>64
2022-04-09	Broth	A2	Salmonella Typhimurium	DSM 19587	2-aminobenzene-1-thiol	>64	>64	>64
2022-04-09	Broth	A20	Streptococcus iniae	DSM 20576	2-aminobenzene-1-thiol	64	64	64
2022-04-09	Broth	A35	Pasteurella multocida	DSM 16031	2-aminobenzene-1-thiol	>64	>64	>64
2022-04-09	Broth	A21	Erysipelothrix rhusiopathiae	DSM 5055	2-aminobenzene-1-thiol	64	>64	>64
2022-04-09	Broth	A25	Streptococcus gallinaceus	DSM 15349	2-aminobenzene-1-thiol	>64	>64	>64
2022-04-09	Broth	A23	Listeria monocytogenes	DSM 20600	2-aminobenzene-1-thiol	64	64	64
2022-04-09	Broth	A34	Streptococcus suis	DSM 9682	2-aminobenzene-1-thiol	64	>64	64
2022-04-09	Broth	A37	Campylobacter lari	DSM 11375	2-aminobenzene-1-thiol	ng	/	>64
2022-04-09	Broth	A27	Ornithobacterium rhinotracheale	DSM 15997	2-aminobenzene-1-thiol	64	64	64
2022-04-09	Broth	A18	Actinobacillus suis	DSM 22433	2-aminobenzene-1-thiol	>64	>64	>64
2022-03-30	Broth	QC	Escherichia coli ATCC	ATCC 25922	2-Bromophenol	>64	>64	>64
2022-03-30	Broth	Laos collection	Escherichia coli	SCS.1820	2-Bromophenol	>64	>64	>64
2022-03-30	Broth	Laos collection	Escherichia coli	HCS.1831	2-Bromophenol	>64	>64	>64
2022-03-30	Broth	A20	Streptococcus iniae	DSM 20576	2-Bromophenol	>64	>64	>64
2022-03-30	Broth	A34	Streptococcus suis	DSM 9682	2-Bromophenol	>64	>64	>64
2022-03-30	Broth	A25	Streptococcus gallinaceus	DSM 15349	2-Bromophenol	>64	>64	>64
2022-03-30	Broth	A27	Ornithobacterium rhinotracheale	DSM 15997	2-Bromophenol	>64	>64	64
2022-03-30	Broth	A29	Clostridioides difficile	DSM 1296	2-Bromophenol	>64	>64	>64
2022-03-30	Broth	A44	Clostridium perfringens Type A	NCTC 8237	2-Bromophenol	>64	>64	>64
2022-03-30	Broth	A28	Clostridium perfringens Type C	NCTC 10719	2-Bromophenol	ng	>64	>64
2022-03-30	Broth	QC	Escherichia coli ATCC	ATCC 25922	2-Chlorophenol	>64	>64	>64
2022-03-30	Broth	Laos collection	Escherichia coli	SCS.1820	2-Chlorophenol	>64	>64	>64
2022-03-30	Broth	Laos collection	Escherichia coli	HCS.1831	2-Chlorophenol	>64	>64	>64
2022-03-30	Broth	A20	Streptococcus iniae	DSM 20576	2-Chlorophenol	>64	>64	>64
2022-03-30	Broth	A34	Streptococcus suis	DSM 9682	2-Chlorophenol	>64	>64	>64
2022-03-30	Broth	A25	Streptococcus gallinaceus	DSM 15349	2-Chlorophenol	>64	>64	>64
2022-03-30	Broth	A27	Ornithobacterium rhinotracheale	DSM 15997	2-Chlorophenol	64	64	64
2022-03-30	Broth	A29	Clostridioides difficile	DSM 1296	2-Chlorophenol	>64	>64	>64
2022-03-30	Broth	A44	Clostridium perfringens Type A	NCTC 8237	2-Chlorophenol	>64	>64	>64
2022-03-30	Broth	A28	Clostridium perfringens Type C	NCTC 10719	2-Chlorophenol	ng	>64	>64
2022-03-25	Broth	A17	Yersinia enterocolitica	DSM 23247	2-Chlorophenol	>32	>32	>32
2022-03-25	Broth	A35	Pasteurella multocida	DSM 16031	2-Chlorophenol	>32	>32	>32
2022-04-09	Broth	QC	Escherichia coli ATCC	ATCC 25922	(2-chlorophenyl)hydrazine	>64	>64	>64
2022-04-09	Broth	A2	Salmonella Typhimurium	DSM 19587	(2-chlorophenyl)hydrazine	>64	>64	>64
2022-04-09	Broth	A20	Streptococcus iniae	DSM 20576	(2-chlorophenyl)hydrazine	>64	>64	>64
2022-04-09	Broth	A35	Pasteurella multocida	DSM 16031	(2-chlorophenyl)hydrazine	>64	>64	>64
2022-04-09	Broth	A21	Erysipelothrix rhusiopathiae	DSM 5055	(2-chlorophenyl)hydrazine	>64	>64	>64
2022-04-09	Broth	A25	Streptococcus gallinaceus	DSM 15349	(2-chlorophenyl)hydrazine	>64	>64	>64
2022-04-09	Broth	A23	Listeria monocytogenes	DSM 20600	(2-chlorophenyl)hydrazine	>64	>64	>64
2022-04-09	Broth	A34	Streptococcus suis	DSM 9682	(2-chlorophenyl)hydrazine	>64	>64	>64
2022-04-09	Broth	A37	Campylobacter lari	DSM 11375	(2-chlorophenyl)hydrazine	ng	/	>64
2022-04-09	Broth	A27	Ornithobacterium rhinotracheale	DSM 15997	(2-chlorophenyl)hydrazine	>64	>64	>64
2022-04-09	Broth	A18	Actinobacillus suis	DSM 22433	(2-chlorophenyl)hydrazine	>64	>64	>64
2022-03-25	Broth	QC	Escherichia coli ATCC	ATCC 25922	2-Naphthol	>32	/	>32
2022-03-25	Broth	A17	Yersinia enterocolitica	DSM 23247	2-Naphthol	>32	>32	32
2022-03-25	Broth	A35	Pasteurella multocida	DSM 16031	2-Naphthol	>32	>32	>32
2022-03-30	Broth	QC	Escherichia coli ATCC	ATCC 25922	(pyridin-2-yl)methanol	>64	>64	>64
2022-03-30	Broth	Laos collection	Escherichia coli	SCS.1820	(pyridin-2-yl)methanol	>64	>64	>64
2022-03-30	Broth	Laos collection	Escherichia coli	HCS.1831	(pyridin-2-yl)methanol	>64	>64	>64
2022-03-30	Broth	A20	Streptococcus iniae	DSM 20576	(pyridin-2-yl)methanol	>64	>64	>64
2022-03-30	Broth	A34	Streptococcus suis	DSM 9682	(pyridin-2-yl)methanol	>64	>64	>64
2022-03-30	Broth	A25	Streptococcus gallinaceus	DSM 15349	(pyridin-2-yl)methanol	>64	>64	>64
2022-03-30	Broth	A27	Ornithobacterium rhinotracheale	DSM 15997	(pyridin-2-yl)methanol	>64	>64	>64
2022-03-30	Broth	A29	Clostridioides difficile	DSM 1296	(pyridin-2-yl)methanol	>64	>64	>64
2022-03-30	Broth	A44	Clostridium perfringens Type A	NCTC 8237	(pyridin-2-yl)methanol	>64	>64	>64
2022-03-30	Broth	A28	Clostridium perfringens Type C	NCTC 10719	(pyridin-2-yl)methanol	ng	>64	>64
2022-04-27	Broth	A1	Salmonella Enteritidis	DSM 17420	5,7-dichloroquinolin-8-ol (5,7-DCL)	8	16	16
2022-04-06	Broth	A12	Escherichia coli APEC O1:K1	DSM 103262	5,7-dichloroquinolin-8-ol (5,7-DCL)	4	8	4
2022-04-27	Broth	A13	Escherichia coli APEC O78:K80	DSM 103263	5,7-dichloroquinolin-8-ol (5,7-DCL)	8	8	8
2022-07-06	Broth	A14	Salmonella Gallinarum	DSM 4883	5,7-dichloroquinolin-8-ol (5,7-DCL)	4	/	/
2022-07-06	Broth	A15	Salmonella Kentucky	NCTC 5799	5,7-dichloroquinolin-8-ol (5,7-DCL)	16	/	/
2022-04-06	Broth	A16	Staphylococcus aureus	DSM 346	5,7-dichloroquinolin-8-ol (5,7-DCL)	4	4	8
2022-04-27	Broth	A17	Yersinia enterocolitica	DSM 23247	5,7-dichloroquinolin-8-ol (5,7-DCL)	4	4	4
2022-04-09	Broth	A18	Actinobacillus suis	DSM 22433	5,7-dichloroquinolin-8-ol (5,7-DCL)	16	16	16
2022-04-27	Broth	A2	Salmonella Typhimurium	DSM 19587	5,7-dichloroquinolin-8-ol (5,7-DCL)	16	32	32
2022-04-09	Broth	A20	Streptococcus iniae	DSM 20576	5,7-dichloroquinolin-8-ol (5,7-DCL)	32	32	32
2022-04-27	Broth	A21	Erysipelothrix rhusiopathiae	DSM 5055	5,7-dichloroquinolin-8-ol (5,7-DCL)	32	16	32
2022-07-08	Broth	A22	Edwardsiella tarda	DSM 30052	5,7-dichloroquinolin-8-ol (5,7-DCL)	1	/	/
2022-04-27	Broth	A23	Listeria monocytogenes	DSM 20600	5,7-dichloroquinolin-8-ol (5,7-DCL)	16	16	16
2022-04-09	Broth	A25	Streptococcus gallinaceus	DSM 15349	5,7-dichloroquinolin-8-ol (5,7-DCL)	32	32	64
2022-07-01	Broth	A27	Ornithobacterium rhinotracheale	DSM 15997	5,7-dichloroquinolin-8-ol (5,7-DCL)	/	16	/
2022-07-01	Broth	A28	Clostridium perfringens Type C	NCTC 10719	5,7-dichloroquinolin-8-ol (5,7-DCL)	ng	16	16
2022-07-01	Broth	A29	Clostridioides difficile	DSM 1296	5,7-dichloroquinolin-8-ol (5,7-DCL)	ng	ng	16
2022-04-09	Broth	A34	Streptococcus suis	DSM 9682	5,7-dichloroquinolin-8-ol (5,7-DCL)	32	32	64
2022-04-27	Broth	A35	Pasteurella multocida	DSM 16031	5,7-dichloroquinolin-8-ol (5,7-DCL)	0.5	1	1
2022-07-08	Broth	A37	Campylobacter lari	DSM 11375	5,7-dichloroquinolin-8-ol (5,7-DCL)	/	4	ng
2022-04-29	Broth	A38	Bordetella bronchiseptica	DSM 13414	5,7-dichloroquinolin-8-ol (5,7-DCL)	2	2	ng
2022-04-29	Broth	A44	Clostridium perfringens Type A	NCTC 8237	5,7-dichloroquinolin-8-ol (5,7-DCL)	ng	8	16
2022-05-19	Broth	A8	Campylobacter jejuni	DSM 24114	5,7-dichloroquinolin-8-ol (5,7-DCL)	/	8	/
2022-04-09	Broth	QC	Escherichia coli ATCC	ATCC 25922	2,4,6-trichlorophenol	>64	>64	>64
2022-04-09	Broth	A2	Salmonella Typhimurium	DSM 19587	2,4,6-trichlorophenol	>64	>64	>64
2022-04-09	Broth	A20	Streptococcus iniae	DSM 20576	2,4,6-trichlorophenol	>64	>64	>64
2022-04-09	Broth	A35	Pasteurella multocida	DSM 16031	2,4,6-trichlorophenol	>64	>64	>64
2022-04-09	Broth	A21	Erysipelothrix rhusiopathiae	DSM 5055	2,4,6-trichlorophenol	>64	>64	>64
2022-04-09	Broth	A25	Streptococcus gallinaceus	DSM 15349	2,4,6-trichlorophenol	>64	>64	>64
2022-04-09	Broth	A23	Listeria monocytogenes	DSM 20600	2,4,6-trichlorophenol	>64	>64	>64
2022-04-09	Broth	A34	Streptococcus suis	DSM 9682	2,4,6-trichlorophenol	>64	>64	>64
2022-04-09	Broth	A37	Campylobacter lari	DSM 11375	2,4,6-trichlorophenol	ng	/	16
2022-04-09	Broth	A27	Ornithobacterium rhinotracheale	DSM 15997	2,4,6-trichlorophenol	64	64	64
2022-04-09	Broth	A18	Actinobacillus suis	DSM 22433	2,4,6-trichlorophenol	>64	>64	>64
2022-04-06	Broth	QC	Escherichia coli ATCC	ATCC 25922	2,5-dichlorophenol	>64	>64	>64
2022-04-06	Broth	A16	Staphylococcus aureus	DSM 346	2,5-dichlorophenol	>64	>64	>64
2022-04-06	Broth	A9	Aeromonas hydrophila	DSM 30016	2,5-dichlorophenol	>64	>64	>64
2022-04-06	Broth	A12	Escherichia coli APEC O1:K1	DSM 103262	2,5-dichlorophenol	>64	>64	>64
2022-04-06	Broth	A13	Escherichia coli APEC O78:K80	DSM 103263	2,5-dichlorophenol	>64	>64	>64
2022-04-06	Broth	A17	Yersinia enterocolitica	DSM 23247	2,5-dichlorophenol	>64	>64	>64
2022-04-06	Broth	A38	Bordetella bronchiseptica	DSM 13414	2,5-dichlorophenol	>64	>64	ng
2022-04-06	Broth	A28	Clostridium perfringens Type C	NCTC 10719	2,5-dichlorophenol	ng	>64	>64
2022-04-06	Broth	A44	Clostridium perfringens Type A	NCTC 8237	2,5-dichlorophenol	>64	>64	>64
2022-03-22	Broth	QC	Escherichia coli ATCC	ATCC 25922	4-(4-ethyl-5-fluoro-2-hydroxyphenoxy)-3-fluorobenzamide (MUT056399)	0.5	1	1
2022-01-18	Broth	A1	Salmonella Enteritidis	DSM 17420	4-(4-ethyl-5-fluoro-2-hydroxyphenoxy)-3-fluorobenzamide (MUT056399)	1	1	1
2022-01-18	Broth	A13	Escherichia coli APEC O78:K80	DSM 103263	4-(4-ethyl-5-fluoro-2-hydroxyphenoxy)-3-fluorobenzamide (MUT056399)	1	1	0.5
2022-02-02	Broth	A14	Salmonella Gallinarum	DSM 4883	4-(4-ethyl-5-fluoro-2-hydroxyphenoxy)-3-fluorobenzamide (MUT056399)	1	1	1
2022-02-02	Broth	A15	Salmonella Kentucky	NCTC 5799	4-(4-ethyl-5-fluoro-2-hydroxyphenoxy)-3-fluorobenzamide (MUT056399)	1	1	0.5
2022-03-01	Broth	A16	Staphylococcus aureus	DSM 346	4-(4-ethyl-5-fluoro-2-hydroxyphenoxy)-3-fluorobenzamide (MUT056399)	0.0625	0.0625	0.0625
2022-02-02	Broth	A17	Yersinia enterocolitica	DSM 23247	4-(4-ethyl-5-fluoro-2-hydroxyphenoxy)-3-fluorobenzamide (MUT056399)	>32	>32	>32
2022-03-22	Broth	A18	Actinobacillus suis	DSM 22433	4-(4-ethyl-5-fluoro-2-hydroxyphenoxy)-3-fluorobenzamide (MUT056399)	2	4	4
2022-03-01	Broth	A20	Streptococcus iniae	DSM 20576	4-(4-ethyl-5-fluoro-2-hydroxyphenoxy)-3-fluorobenzamide (MUT056399)	>32	>32	>32
2022-01-18	Broth	A2	Salmonella Typhimurium	DSM 19587	4-(4-ethyl-5-fluoro-2-hydroxyphenoxy)-3-fluorobenzamide (MUT056399)	1	1	0.0625
2022-03-01	Broth	A21	Erysipelothrix rhusiopathiae	DSM 5055	4-(4-ethyl-5-fluoro-2-hydroxyphenoxy)-3-fluorobenzamide (MUT056399)	>32	32	32
2022-03-01	Broth	A23	Listeria monocytogenes	DSM 20600	4-(4-ethyl-5-fluoro-2-hydroxyphenoxy)-3-fluorobenzamide (MUT056399)	>32	>32	>32
2022-02-02	Broth	A22	Edwardsiella tarda	DSM 30052	4-(4-ethyl-5-fluoro-2-hydroxyphenoxy)-3-fluorobenzamide (MUT056399)	>32	>32	>32
2022-03-01	Broth	A34	Streptococcus suis	DSM 9682	4-(4-ethyl-5-fluoro-2-hydroxyphenoxy)-3-fluorobenzamide (MUT056399)	>32	>32	>32
2022-03-01	Broth	A27	Ornithobacterium rhinotracheale	DSM 15997	4-(4-ethyl-5-fluoro-2-hydroxyphenoxy)-3-fluorobenzamide (MUT056399)	16	16	/
2022-03-01	Broth	A25	Streptococcus gallinaceus	DSM 15349	4-(4-ethyl-5-fluoro-2-hydroxyphenoxy)-3-fluorobenzamide (MUT056399)	32	/	/
2022-03-22	Broth	A35	Pasteurella multocida	DSM 16031	4-(4-ethyl-5-fluoro-2-hydroxyphenoxy)-3-fluorobenzamide (MUT056399)	0.25	0.25	0.125
2022-03-01	Broth	A38	Bordetella bronchiseptica	DSM 13414	4-(4-ethyl-5-fluoro-2-hydroxyphenoxy)-3-fluorobenzamide (MUT056399)	2	1	ng
2022-03-01	Broth	A37	Campylobacter lari	DSM 11375	4-(4-ethyl-5-fluoro-2-hydroxyphenoxy)-3-fluorobenzamide (MUT056399)	ng	>32	ng
2022-01-20	Broth	A9	Aeromonas hydrophila	DSM 30016	4-(4-ethyl-5-fluoro-2-hydroxyphenoxy)-3-fluorobenzamide (MUT056399)	>32	>32	>32
2022-03-30	Broth	QC	Escherichia coli ATCC	ATCC 25922	4-Amino-2-fluorophenol	>64	>64	>64
2022-03-30	Broth	Laos collection	Escherichia coli	SCS.1820	4-Amino-2-fluorophenol	>64	>64	>64
2022-03-30	Broth	Laos collection	Escherichia coli	HCS.1831	4-Amino-2-fluorophenol	>64	>64	>64
2022-03-30	Broth	A20	Streptococcus iniae	DSM 20576	4-Amino-2-fluorophenol	>64	>64	>64
2022-03-30	Broth	A34	Streptococcus suis	DSM 9682	4-Amino-2-fluorophenol	>64	>64	>64
2022-03-30	Broth	A25	Streptococcus gallinaceus	DSM 15349	4-Amino-2-fluorophenol	>64	>64	>64
2022-03-30	Broth	A27	Ornithobacterium rhinotracheale	DSM 15997	4-Amino-2-fluorophenol	64	64	64
2022-03-30	Broth	A29	Clostridioides difficile	DSM 1296	4-Amino-2-fluorophenol	>64	>64	>64
2022-03-30	Broth	A44	Clostridium perfringens Type A	NCTC 8237	4-Amino-2-fluorophenol	>64	>64	>64
2022-03-30	Broth	A28	Clostridium perfringens Type C	NCTC 10719	4-Amino-2-fluorophenol	ng	64	>64
2022-03-25	Broth	A17	Yersinia enterocolitica	DSM 23247	4-Amino-2-fluorophenol	>32	>32	>32
2022-03-25	Broth	A35	Pasteurella multocida	DSM 16031	4-Amino-2-fluorophenol	>32	>32	>32
2022-04-27	Broth	A9	Aeromonas hydrophila	DSM 30016	5,7-dichloroquinolin-8-ol (5,7-DCL)	4	4	4
2022-11-16	Broth	QC	Escherichia coli ATCC	ATCC 25922	5,7-dichloroquinolin-8-ol (5,7-DCL)	4	8	4
2022-04-27	Broth	A1	Salmonella Enteritidis	DSM 17420	5-chloro-8-hydroxyquinoline	32	32	32
2022-04-27	Broth	A12	Escherichia coli APEC O1:K1	DSM 103262	5-chloro-8-hydroxyquinoline	32	32	32
2022-04-27	Broth	A13	Escherichia coli APEC O78:K80	DSM 103263	5-chloro-8-hydroxyquinoline	32	32	64
2022-04-29	Broth	A14	Salmonella Gallinarum	DSM 4883	5-chloro-8-hydroxyquinoline	32	32	32
2022-04-29	Broth	A15	Salmonella Kentucky	NCTC 5799	5-chloro-8-hydroxyquinoline	64	64	64
2022-04-27	Broth	A16	Staphylococcus aureus	DSM 346	5-chloro-8-hydroxyquinoline	32	64	64
2022-04-27	Broth	A17	Yersinia enterocolitica	DSM 23247	5-chloro-8-hydroxyquinoline	8	16	16
2022-04-29	Broth	A18	Actinobacillus suis	DSM 22433	5-chloro-8-hydroxyquinoline	16	16	16
2022-04-27	Broth	A2	Salmonella Typhimurium	DSM 19587	5-chloro-8-hydroxyquinoline	64	64	64
2022-04-27	Broth	A21	Erysipelothrix rhusiopathiae	DSM 5055	5-chloro-8-hydroxyquinoline	>64	>64	>64
2022-04-27	Broth	A23	Listeria monocytogenes	DSM 20600	5-chloro-8-hydroxyquinoline	64	64	>64
2022-04-29	Broth	A27	Ornithobacterium rhinotracheale	DSM 15997	5-chloro-8-hydroxyquinoline	8	16	8
2022-04-29	Broth	A28	Clostridium perfringens Type C	NCTC 10719	5-chloro-8-hydroxyquinoline	/	/	32
2022-04-29	Broth	A29	Clostridioides difficile	DSM 1296	5-chloro-8-hydroxyquinoline	ng	ng	8
2022-04-29	Broth	A34	Streptococcus suis	DSM 9682	5-chloro-8-hydroxyquinoline	>64	>64	>64
2022-04-27	Broth	A35	Pasteurella multocida	DSM 16031	5-chloro-8-hydroxyquinoline	2	2	4
2022-04-29	Broth	A37	Campylobacter lari	DSM 11375	5-chloro-8-hydroxyquinoline	ng	4	16
2022-04-29	Broth	A38	Bordetella bronchiseptica	DSM 13414	5-chloro-8-hydroxyquinoline	8	8	NG
2022-04-29	Broth	A44	Clostridium perfringens Type A	NCTC 8237	5-chloro-8-hydroxyquinoline	ng	8	32
2022-04-27	Broth	A9	Aeromonas hydrophila	DSM 30016	5-chloro-8-hydroxyquinoline	8	8	8
2022-04-27	Broth	QC	Escherichia coli ATCC	ATCC 25922	5-chloro-8-hydroxyquinoline	16	16	32
2022-04-27	Broth	A1	Salmonella Enteritidis	DSM 17420	7-chloroquinolin-8-ol	4	8	8
2022-04-27	Broth	A12	Escherichia coli APEC O1:K1	DSM 103262	7-chloroquinolin-8-ol	16	8	16
2022-04-27	Broth	A13	Escherichia coli APEC O78:K80	DSM 103263	7-chloroquinolin-8-ol	8	8	8
2022-04-29	Broth	A14	Salmonella Gallinarum	DSM 4883	7-chloroquinolin-8-ol	4	4	4
2022-04-29	Broth	A15	Salmonella Kentucky	NCTC 5799	7-chloroquinolin-8-ol	4	8	8
2022-04-27	Broth	A16	Staphylococcus aureus	DSM 346	7-chloroquinolin-8-ol	32	32	32
2022-04-27	Broth	A17	Yersinia enterocolitica	DSM 23247	7-chloroquinolin-8-ol	4	4	4
2022-04-29	Broth	A18	Actinobacillus suis	DSM 22433	7-chloroquinolin-8-ol	>16	16	16
2022-04-27	Broth	A2	Salmonella Typhimurium	DSM 19587	7-chloroquinolin-8-ol	8	8	16
2022-05-31	Broth	A20	Streptococcus iniae	DSM 20576	7-chloroquinolin-8-ol	32	/	/
2022-04-27	Broth	A21	Erysipelothrix rhusiopathiae	DSM 5055	7-chloroquinolin-8-ol	64	32	64
2022-05-31	Broth	A22	Edwardsiella tarda	DSM 30052	7-chloroquinolin-8-ol	4	/	/
2022-04-27	Broth	A23	Listeria monocytogenes	DSM 20600	7-chloroquinolin-8-ol	32	16	32
2022-05-31	Broth	A25	Streptococcus gallinaceus	DSM 15349	7-chloroquinolin-8-ol	64	/	/
2022-05-31	Broth	A27	Ornithobacterium rhinotracheale	DSM 15997	7-chloroquinolin-8-ol	/	8	/
2022-04-29	Broth	A28	Clostridium perfringens Type C	NCTC 10719	7-chloroquinolin-8-ol	/	/	16
2022-04-29	Broth	A29	Clostridioides difficile	DSM 1296	7-chloroquinolin-8-ol	ng	ng	8
2022-04-29	Broth	A34	Streptococcus suis	DSM 9682	7-chloroquinolin-8-ol	>64	32	64
2022-04-27	Broth	A35	Pasteurella multocida	DSM 16031	7-chloroquinolin-8-ol	1	2	2
2022-04-29	Broth	A37	Campylobacter lari	DSM 11375	7-chloroquinolin-8-ol	ng	4	8
2022-04-29	Broth	A38	Bordetella bronchiseptica	DSM 13414	7-chloroquinolin-8-ol	2	2	ng
2022-04-29	Broth	A44	Clostridium perfringens Type A	NCTC 8237	7-chloroquinolin-8-ol	ng	8	16
2022-04-27	Broth	A9	Aeromonas hydrophila	DSM 30016	7-chloroquinolin-8-ol	4	4	4
2022-05-31	Broth	QC	Escherichia coli ATCC	ATCC 25922	7-chloroquinolin-8-ol	8	8	8
2022-10-19	Broth	CUT-SEC collection	Salmonella enterica	ASS3	Nitroxoline (5-nitroquinolin-8-ol)	4
2022-04-09	Broth	QC	Escherichia coli ATCC	ATCC 25922	4-chlorophenol	>64	>64	>64
2022-04-09	Broth	A2	Salmonella Typhimurium	DSM 19587	4-chlorophenol	>64	>64	>64
2022-04-09	Broth	A20	Streptococcus iniae	DSM 20576	4-chlorophenol	>64	>64	>64
2022-04-09	Broth	A35	Pasteurella multocida	DSM 16031	4-chlorophenol	>64	>64	>64
2022-04-09	Broth	A21	Erysipelothrix rhusiopathiae	DSM 5055	4-chlorophenol	>64	>64	>64
2022-04-09	Broth	A25	Streptococcus gallinaceus	DSM 15349	4-chlorophenol	>64	>64	>64
2022-04-09	Broth	A23	Listeria monocytogenes	DSM 20600	4-chlorophenol	>64	>64	>64
2022-04-09	Broth	A34	Streptococcus suis	DSM 9682	4-chlorophenol	>64	>64	>64
2022-04-09	Broth	A37	Campylobacter lari	DSM 11375	4-chlorophenol	ng	/	>64
2022-04-09	Broth	A27	Ornithobacterium rhinotracheale	DSM 15997	4-chlorophenol	>64	>64	64
2022-04-09	Broth	A18	Actinobacillus suis	DSM 22433	4-chlorophenol	>64	>64	>64
2022-10-19	Broth	CUT-SEC collection	Salmonella enterica	LCS2	Nitroxoline (5-nitroquinolin-8-ol)	4
2022-10-19	Broth	CUT-SEC collection	Salmonella enterica	LCS3	Nitroxoline (5-nitroquinolin-8-ol)	4
2022-10-19	Broth	CUT-SEC collection	Salmonella enterica	LSS3	Nitroxoline (5-nitroquinolin-8-ol)	4
2022-10-19	Broth	CUT-SEC collection	Salmonella enterica	LSS7	Nitroxoline (5-nitroquinolin-8-ol)	4
2022-10-19	Broth	CUT-SEC collection	Salmonella enterica	LSS9	Nitroxoline (5-nitroquinolin-8-ol)	4
2022-10-19	Broth	CUT-SEC collection	Salmonella enterica	MCS1	Nitroxoline (5-nitroquinolin-8-ol)	4
2022-10-12	Broth	China collection	Escherichia coli	3R-NDM-5	Nitroxoline (5-nitroquinolin-8-ol)	4
2022-10-12	Broth	China collection	Escherichia coli	8R-NDM-5	Nitroxoline (5-nitroquinolin-8-ol)	4
2022-10-19	Broth	CUT-SEC collection	Escherichia coli	APNP126	Nitroxoline (5-nitroquinolin-8-ol)	4
2022-10-19	Broth	CUT-SEC collection	Escherichia coli	APNP199	Nitroxoline (5-nitroquinolin-8-ol)	2
2022-10-19	Broth	CUT-SEC collection	Escherichia coli	APNP250	Nitroxoline (5-nitroquinolin-8-ol)	4
2022-04-06	Broth	QC	Escherichia coli ATCC	ATCC 25922	4-phenoxyaniline	>64	>64	>64
2022-04-06	Broth	A16	Staphylococcus aureus	DSM 346	4-phenoxyaniline	>64	>64	>64
2022-04-06	Broth	A9	Aeromonas hydrophila	DSM 30016	4-phenoxyaniline	>64	>64	>64
2022-04-06	Broth	A12	Escherichia coli APEC O1:K1	DSM 103262	4-phenoxyaniline	>64	>64	>64
2022-04-06	Broth	A13	Escherichia coli APEC O78:K80	DSM 103263	4-phenoxyaniline	>64	>64	>64
2022-04-06	Broth	A17	Yersinia enterocolitica	DSM 23247	4-phenoxyaniline	>64	>64	>64
2022-04-06	Broth	A38	Bordetella bronchiseptica	DSM 13414	4-phenoxyaniline	>64	>64	ng
2022-04-06	Broth	A28	Clostridium perfringens Type C	NCTC 10719	4-phenoxyaniline	ng	>64	>64
2022-04-06	Broth	A44	Clostridium perfringens Type A	NCTC 8237	4-phenoxyaniline	>64	>64	>64
2022-10-19	Broth	CUT-SEC collection	Escherichia coli	APNP270	Nitroxoline (5-nitroquinolin-8-ol)	2
2022-10-19	Broth	CUT-SEC collection	Escherichia coli	APNP426	Nitroxoline (5-nitroquinolin-8-ol)	4
2022-10-19	Broth	CUT-SEC collection	Escherichia coli	APNP432	Nitroxoline (5-nitroquinolin-8-ol)	4
2022-10-19	Broth	CUT-SEC collection	Escherichia coli	APNP434	Nitroxoline (5-nitroquinolin-8-ol)	4
2022-10-19	Broth	CUT-SEC collection	Escherichia coli	APNP437	Nitroxoline (5-nitroquinolin-8-ol)	4
2022-07-08	Broth	A18	Actinobacillus suis	DSM 22433	Nitroxoline (5-nitroquinolin-8-ol)	2	/	2
2022-10-19	Broth	CUT-SEC collection	Escherichia coli	ASNP649	Nitroxoline (5-nitroquinolin-8-ol)	4
2022-10-19	Broth	CUT-SEC collection	Escherichia coli	ASNP658	Nitroxoline (5-nitroquinolin-8-ol)	4
2022-10-19	Broth	CUT-SEC collection	Escherichia coli	LSNP284	Nitroxoline (5-nitroquinolin-8-ol)	4
2022-10-19	Broth	CUT-SEC collection	Escherichia coli	LSNP286	Nitroxoline (5-nitroquinolin-8-ol)	4
2022-10-19	Broth	CUT-SEC collection	Escherichia coli	LSNP288	Nitroxoline (5-nitroquinolin-8-ol)	4
2022-10-19	Broth	CUT-SEC collection	Escherichia coli	LSNP292	Nitroxoline (5-nitroquinolin-8-ol)	4
2022-10-19	Broth	CUT-SEC collection	Escherichia coli	LSNP323	Nitroxoline (5-nitroquinolin-8-ol)	4
2022-10-19	Broth	CUT-SEC collection	Escherichia coli	LSNP339	Nitroxoline (5-nitroquinolin-8-ol)	4
2022-10-19	Broth	CUT-SEC collection	Escherichia coli	LSNP358	Nitroxoline (5-nitroquinolin-8-ol)	4
2022-10-19	Broth	CUT-SEC collection	Escherichia coli	LSNP359	Nitroxoline (5-nitroquinolin-8-ol)	4
2022-10-19	Broth	CUT-SEC collection	Escherichia coli	LSNP603	Nitroxoline (5-nitroquinolin-8-ol)	4
2022-10-19	Broth	CUT-SEC collection	Escherichia coli	MSNP381	Nitroxoline (5-nitroquinolin-8-ol)	4
2022-10-19	Broth	CUT-SEC collection	Escherichia coli	MSNP401	Nitroxoline (5-nitroquinolin-8-ol)	4
2022-10-19	Broth	CUT-SEC collection	Escherichia coli	MSNP402	Nitroxoline (5-nitroquinolin-8-ol)	4
2022-10-19	Broth	CUT-SEC collection	Escherichia coli	MSNP408	Nitroxoline (5-nitroquinolin-8-ol)	4
2022-10-19	Broth	CUT-SEC collection	Escherichia coli	MSNP412	Nitroxoline (5-nitroquinolin-8-ol)	2
2022-10-19	Broth	CUT-SEC collection	Escherichia coli	MSNP414	Nitroxoline (5-nitroquinolin-8-ol)	4	/	4
2022-10-19	Broth	CUT-SEC collection	Escherichia coli	MSNP416	Nitroxoline (5-nitroquinolin-8-ol)	4	/	8
2022-10-19	Broth	CUT-SEC collection	Escherichia coli	MSNP417	Nitroxoline (5-nitroquinolin-8-ol)	4	/	8
2022-10-19	Broth	CUT-SEC collection	Escherichia coli	MSNP418	Nitroxoline (5-nitroquinolin-8-ol)	2	/	4
2022-10-19	Broth	CUT-SEC collection	Escherichia coli	MSNP427	Nitroxoline (5-nitroquinolin-8-ol)	4
2022-10-12	Broth	CUT-SEC collection	Escherichia coli	NP 206-mcr-1	Nitroxoline (5-nitroquinolin-8-ol)	8
2022-10-12	Broth	CUT-SEC collection	Escherichia coli	NP 216-mcr-1	Nitroxoline (5-nitroquinolin-8-ol)	4
2022-10-12	Broth	CUT-SEC collection	Escherichia coli	NP 235	Nitroxoline (5-nitroquinolin-8-ol)	4
2022-10-12	Broth	CUT-SEC collection	Escherichia coli	NP 241	Nitroxoline (5-nitroquinolin-8-ol)	4
2022-10-12	Broth	CUT-SEC collection	Escherichia coli	NP 301-mcr-1	Nitroxoline (5-nitroquinolin-8-ol)	4
2022-10-12	Broth	CUT-SEC collection	Escherichia coli	SPNP 706-tetX4	Nitroxoline (5-nitroquinolin-8-ol)	8
2022-10-12	Broth	CUT-SEC collection	Escherichia coli	SPNP 724-tetX4	Nitroxoline (5-nitroquinolin-8-ol)	8
2022-10-12	Broth	CUT-SEC collection	Escherichia coli	SPNP 731-tetX4	Nitroxoline (5-nitroquinolin-8-ol)	8
2022-10-19	Broth	CUT-SEC collection	Escherichia coli	SPNP10	Nitroxoline (5-nitroquinolin-8-ol)	4
2022-10-19	Broth	CUT-SEC collection	Escherichia coli	SPNP11	Nitroxoline (5-nitroquinolin-8-ol)	2
2022-10-19	Broth	CUT-SEC collection	Escherichia coli	SPNP205	Nitroxoline (5-nitroquinolin-8-ol)	4
2022-10-19	Broth	CUT-SEC collection	Escherichia coli	SPNP234	Nitroxoline (5-nitroquinolin-8-ol)	4
2022-10-19	Broth	CUT-SEC collection	Escherichia coli	SPNP251	Nitroxoline (5-nitroquinolin-8-ol)	4
2022-10-19	Broth	CUT-SEC collection	Escherichia coli	SPNP418	Nitroxoline (5-nitroquinolin-8-ol)	4
2022-10-19	Broth	CUT-SEC collection	Escherichia coli	SPNP423	Nitroxoline (5-nitroquinolin-8-ol)	4
2022-10-19	Broth	CUT-SEC collection	Escherichia coli	SPNP451	Nitroxoline (5-nitroquinolin-8-ol)	4
2022-10-19	Broth	CUT-SEC collection	Escherichia coli	SPNP556	Nitroxoline (5-nitroquinolin-8-ol)	4
2022-10-19	Broth	CUT-SEC collection	Escherichia coli	SPNP586	Nitroxoline (5-nitroquinolin-8-ol)	4
2022-10-19	Broth	CUT-SEC collection	Escherichia coli	SSNP564	Nitroxoline (5-nitroquinolin-8-ol)	4
2022-10-19	Broth	CUT-SEC collection	Escherichia coli	SSNP566	Nitroxoline (5-nitroquinolin-8-ol)	4
2022-10-19	Broth	CUT-SEC collection	Escherichia coli	SSNP567	Nitroxoline (5-nitroquinolin-8-ol)	4
2022-10-19	Broth	CUT-SEC collection	Escherichia coli	SSNP568	Nitroxoline (5-nitroquinolin-8-ol)	4
2022-10-19	Broth	CUT-SEC collection	Escherichia coli	SSNP569	Nitroxoline (5-nitroquinolin-8-ol)	4
2022-10-19	Broth	CUT-SEC collection	Escherichia coli	SSNP578	Nitroxoline (5-nitroquinolin-8-ol)	4
2022-10-19	Broth	CUT-SEC collection	Escherichia coli	SSNP579	Nitroxoline (5-nitroquinolin-8-ol)	4
2022-10-19	Broth	CUT-SEC collection	Escherichia coli	SSNP580	Nitroxoline (5-nitroquinolin-8-ol)	4
2022-10-19	Broth	CUT-SEC collection	Escherichia coli	SSNP584	Nitroxoline (5-nitroquinolin-8-ol)	4
2022-10-19	Broth	CUT-SEC collection	Escherichia coli	SSNP585	Nitroxoline (5-nitroquinolin-8-ol)	4
2022-10-19	Broth	CUT-SEC collection	Escherichia coli	SSNP588	Nitroxoline (5-nitroquinolin-8-ol)	4
2022-10-19	Broth	CUT-SEC collection	Escherichia coli	SSNP589	Nitroxoline (5-nitroquinolin-8-ol)	4
2022-10-19	Broth	CUT-SEC collection	Escherichia coli	SSNP593	Nitroxoline (5-nitroquinolin-8-ol)	4
2022-10-19	Broth	CUT-SEC collection	Escherichia coli	SSNP596	Nitroxoline (5-nitroquinolin-8-ol)	4	/	8
2022-10-19	Broth	CUT-SEC collection	Escherichia coli	SSNP668	Nitroxoline (5-nitroquinolin-8-ol)	2	/	4
2022-10-19	Broth	CUT-SEC collection	Escherichia coli	SSNP674	Nitroxoline (5-nitroquinolin-8-ol)	8	/	8
2022-10-19	Broth	CUT-SEC collection	Escherichia coli	SSNP697	Nitroxoline (5-nitroquinolin-8-ol)	4
2022-08-18	Broth	A12	Escherichia coli APEC O1:K1	DSM 103262	4-chloroquinolin-8-ol	>64	64	>64
2022-08-18	Broth	A13	Escherichia coli APEC O78:K80	DSM 103263	4-chloroquinolin-8-ol	>64
2022-08-19	Broth	A23	Listeria monocytogenes	DSM 20600	4-chloroquinolin-8-ol	>64
2022-08-20	Broth	A27	Ornithobacterium rhinotracheale	DSM 15997	4-chloroquinolin-8-ol	8	32	16
2022-08-18	Broth	A35	Pasteurella multocida	DSM 16031	4-chloroquinolin-8-ol	4	4	4
2022-08-18	Broth	A1	Salmonella Enteritidis	DSM 17420	4-chloroquinolin-8-ol	64
2022-08-18	Broth	A14	Salmonella Gallinarum	DSM 4883	4-chloroquinolin-8-ol	32
2022-08-18	Broth	A15	Salmonella Kentucky	NCTC 5799	4-chloroquinolin-8-ol	64
2022-08-18	Broth	A2	Salmonella Typhimurium	DSM 19587	4-chloroquinolin-8-ol	>64
2022-08-18	Broth	A16	Staphylococcus aureus	DSM 346	4-chloroquinolin-8-ol	>64
2022-08-19	Broth	A20	Streptococcus iniae	DSM 20576	4-chloroquinolin-8-ol	>64	>64	>64
2022-08-20	Broth	A34	Streptococcus suis	DSM 9682	4-chloroquinolin-8-ol	64
2022-08-18	Broth	A17	Yersinia enterocolitica	DSM 23247	4-chloroquinolin-8-ol	32
2022-07-08	Broth	A18	Actinobacillus suis	DSM 22433	5, 7-dibromo-2-methylquinolin-8-ol	>64	/	>64
2022-10-19	Broth	CUT-SEC collection	Salmonella enterica	MCS11	Nitroxoline (5-nitroquinolin-8-ol)	4
2022-10-19	Broth	CUT-SEC collection	Salmonella enterica	MCS12	Nitroxoline (5-nitroquinolin-8-ol)	4
2022-10-19	Broth	CUT-SEC collection	Salmonella enterica	MCS13	Nitroxoline (5-nitroquinolin-8-ol)	4
2022-10-19	Broth	CUT-SEC collection	Salmonella enterica	MCS14	Nitroxoline (5-nitroquinolin-8-ol)	4
2022-10-19	Broth	CUT-SEC collection	Salmonella enterica	MCS15	Nitroxoline (5-nitroquinolin-8-ol)	4
2022-10-19	Broth	CUT-SEC collection	Salmonella enterica	MCS2	Nitroxoline (5-nitroquinolin-8-ol)	2-4
2022-10-19	Broth	CUT-SEC collection	Salmonella enterica	MCS3	Nitroxoline (5-nitroquinolin-8-ol)	4
2022-10-19	Broth	CUT-SEC collection	Salmonella enterica	MCS4	Nitroxoline (5-nitroquinolin-8-ol)	4
2022-10-19	Broth	CUT-SEC collection	Salmonella enterica	MSS10	Nitroxoline (5-nitroquinolin-8-ol)	2-4
2022-10-19	Broth	CUT-SEC collection	Salmonella enterica	MSS4	Nitroxoline (5-nitroquinolin-8-ol)	2
2022-10-19	Broth	CUT-SEC collection	Salmonella enterica	MSS9	Nitroxoline (5-nitroquinolin-8-ol)	4
2022-10-19	Broth	CUT-SEC collection	Salmonella enterica	SCS1	Nitroxoline (5-nitroquinolin-8-ol)	4
2022-10-19	Broth	CUT-SEC collection	Salmonella enterica	SCS10	Nitroxoline (5-nitroquinolin-8-ol)	4
2022-10-19	Broth	CUT-SEC collection	Salmonella enterica	SCS13	Nitroxoline (5-nitroquinolin-8-ol)	4
2022-10-19	Broth	CUT-SEC collection	Salmonella enterica	SCS5	Nitroxoline (5-nitroquinolin-8-ol)	2
2022-10-04	Broth	A1	Salmonella Enteritidis	DSM 17420	5-chloro-8-hydroxyquinoline-7-sulfonic acid	>64
2022-10-04	Broth	A2	Salmonella Typhimurium	DSM 19587	5-chloro-8-hydroxyquinoline-7-sulfonic acid	>64
2022-10-04	Broth	A16	Staphylococcus aureus	DSM 346	5-chloro-8-hydroxyquinoline-7-sulfonic acid	>64
2022-10-04	Broth	A17	Yersinia enterocolitica	DSM 23247	5-chloro-8-hydroxyquinoline-7-sulfonic acid	>64
2022-10-04	Broth	A38	Bordetella bronchiseptica	DSM 13414	5-chloro-8-hydroxyquinoline-7-sulfonic acid	64
2022-10-04	Broth	A21	Erysipelothrix rhusiopathiae	DSM 5055	5-chloro-8-hydroxyquinoline-7-sulfonic acid	>64
2022-10-04	Broth	A23	Listeria monocytogenes	DSM 20600	5-chloro-8-hydroxyquinoline-7-sulfonic acid	>64
2022-10-04	Broth	A25	Streptococcus gallinaceus	DSM 15349	5-chloro-8-hydroxyquinoline-7-sulfonic acid	>64
2022-07-08	Broth	A9	Aeromonas hydrophila	DSM 30016	5, 7-dibromo-2-methylquinolin-8-ol	>64	/	/
2022-07-08	Broth	QC	Escherichia coli ATCC	ATCC 25922	5, 7-dibromo-2-methylquinolin-8-ol	>64	/	/
2022-07-08	Broth	A38	Bordetella bronchiseptica	DSM 13414	5, 7-dibromo-2-methylquinolin-8-ol	>64	/	/
2022-07-08	Broth	A8	Campylobacter jejuni	DSM 24114	5, 7-dibromo-2-methylquinolin-8-ol	/	>64	/
2022-07-08	Broth	A37	Campylobacter lari	DSM 11375	5, 7-dibromo-2-methylquinolin-8-ol	/	>64	ng
2022-07-08	Broth	A29	Clostridioides difficile	DSM 1296	5, 7-dibromo-2-methylquinolin-8-ol	/	ng	>64
2022-07-08	Broth	A28	Clostridium perfringens Type C	NCTC 10719	5, 7-dibromo-2-methylquinolin-8-ol	/	>64	>64
2022-07-08	Broth	A44	Clostridium perfringens Type A	NCTC 8237	5, 7-dibromo-2-methylquinolin-8-ol	/	>64	>64
2022-07-08	Broth	A22	Edwardsiella tarda	DSM 30052	5, 7-dibromo-2-methylquinolin-8-ol	>64	/	/
2022-07-06	Broth	A12	Escherichia coli APEC O1:K1	DSM 103262	5, 7-dibromo-2-methylquinolin-8-ol	>64	/	/
2022-07-06	Broth	A13	Escherichia coli APEC O78:K80	DSM 103263	5, 7-dibromo-2-methylquinolin-8-ol	>64	/	/
2022-07-08	Broth	A23	Listeria monocytogenes	DSM 20600	5, 7-dibromo-2-methylquinolin-8-ol	>64	/	/
2022-07-08	Broth	A27	Ornithobacterium rhinotracheale	DSM 15997	5, 7-dibromo-2-methylquinolin-8-ol	/	>64	64
2022-07-08	Broth	A35	Pasteurella multocida	DSM 16031	5, 7-dibromo-2-methylquinolin-8-ol	>64	/	/
2022-07-06	Broth	A1	Salmonella Enteritidis	DSM 17420	5, 7-dibromo-2-methylquinolin-8-ol	>64	/	/
2022-07-06	Broth	A14	Salmonella Gallinarum	DSM 4883	5, 7-dibromo-2-methylquinolin-8-ol	>64	/	/
2022-07-06	Broth	A15	Salmonella Kentucky	NCTC 5799	5, 7-dibromo-2-methylquinolin-8-ol	>64	/	/
2022-07-06	Broth	A2	Salmonella Typhimurium	DSM 19587	5, 7-dibromo-2-methylquinolin-8-ol	>64	/	/
2022-07-06	Broth	A16	Staphylococcus aureus	DSM 346	5, 7-dibromo-2-methylquinolin-8-ol	>64	/	/
2022-07-08	Broth	A20	Streptococcus iniae	DSM 20576	5, 7-dibromo-2-methylquinolin-8-ol	/	>64	/
2022-07-08	Broth	A34	Streptococcus suis	DSM 9682	5, 7-dibromo-2-methylquinolin-8-ol	>64	/	/
2022-07-06	Broth	A17	Yersinia enterocolitica	DSM 23247	5, 7-dibromo-2-methylquinolin-8-ol	>64	/	/
2022-05-25	Broth	A9	Aeromonas hydrophila	DSM 30016	5,7-dibromoquinolin-8-ol	2	/	/
2022-10-04	Broth	QC	Escherichia coli ATCC	ATCC 25922	5-nitroquinolin-8-yl acetate	8
2022-10-04	Broth	A9	Aeromonas hydrophila	DSM 30016	5-nitroquinolin-8-yl acetate	2
2022-10-04	Broth	A22	Edwardsiella tarda	DSM 30052	5-nitroquinolin-8-yl acetate	1
2022-10-04	Broth	A12	Escherichia coli APEC O1:K1	DSM 103262	5-nitroquinolin-8-yl acetate	4
2022-10-04	Broth	A13	Escherichia coli APEC O78:K80	DSM 103263	5-nitroquinolin-8-yl acetate	4
2022-10-04	Broth	A14	Salmonella Gallinarum	DSM 4883	5-nitroquinolin-8-yl acetate	2
2022-10-04	Broth	A15	Salmonella Kentucky	NCTC 5799	5-nitroquinolin-8-yl acetate	8
2022-10-04	Broth	A1	Salmonella Enteritidis	DSM 17420	5-nitroquinolin-8-yl acetate	4
2022-10-04	Broth	A2	Salmonella Typhimurium	DSM 19587	5-nitroquinolin-8-yl acetate	8
2022-10-04	Broth	A16	Staphylococcus aureus	DSM 346	5-nitroquinolin-8-yl acetate	16
2022-10-04	Broth	A17	Yersinia enterocolitica	DSM 23247	5-nitroquinolin-8-yl acetate	2
2022-10-04	Broth	A38	Bordetella bronchiseptica	DSM 13414	5-nitroquinolin-8-yl acetate	4
2022-10-04	Broth	A21	Erysipelothrix rhusiopathiae	DSM 5055	5-nitroquinolin-8-yl acetate	32
2022-10-04	Broth	A23	Listeria monocytogenes	DSM 20600	5-nitroquinolin-8-yl acetate	32
2022-10-04	Broth	A25	Streptococcus gallinaceus	DSM 15349	5-nitroquinolin-8-yl acetate	64
2022-05-31	Broth	QC	Escherichia coli ATCC	ATCC 25922	5,7-dibromoquinolin-8-ol	16	32	16
2022-05-25	Broth	A38	Bordetella bronchiseptica	DSM 13414	5,7-dibromoquinolin-8-ol	4	/	/
2022-05-19	Broth	A8	Campylobacter jejuni	DSM 24114	5,7-dibromoquinolin-8-ol	/	16	/
2022-05-31	Broth	A37	Campylobacter lari	DSM 11375	5,7-dibromoquinolin-8-ol	/	4	/
2022-05-31	Broth	A22	Edwardsiella tarda	DSM 30052	5,7-dibromoquinolin-8-ol	1	/	/
2022-05-31	Broth	A21	Erysipelothrix rhusiopathiae	DSM 5055	5,7-dibromoquinolin-8-ol	>64	/	/
2022-05-19	Broth	A12	Escherichia coli APEC O1:K1	DSM 103262	5,7-dibromoquinolin-8-ol	16	/	32
2022-05-19	Broth	A13	Escherichia coli APEC O78:K80	DSM 103263	5,7-dibromoquinolin-8-ol	64	/	64
2022-05-31	Broth	A23	Listeria monocytogenes	DSM 20600	5,7-dibromoquinolin-8-ol	16	/	/
2022-05-31	Broth	A27	Ornithobacterium rhinotracheale	DSM 15997	5,7-dibromoquinolin-8-ol	/	8	/
2022-05-31	Broth	A35	Pasteurella multocida	DSM 16031	5,7-dibromoquinolin-8-ol	0.5	/	/
2022-05-31	Broth	A1	Salmonella Enteritidis	DSM 17420	5,7-dibromoquinolin-8-ol	32	/	/
2022-05-25	Broth	A14	Salmonella Gallinarum	DSM 4883	5,7-dibromoquinolin-8-ol	8	/	/
2022-05-25	Broth	A15	Salmonella Kentucky	NCTC 5799	5,7-dibromoquinolin-8-ol	32	/	/
2022-05-31	Broth	A2	Salmonella Typhimurium	DSM 19587	5,7-dibromoquinolin-8-ol	64	/	/
2022-05-25	Broth	A16	Staphylococcus aureus	DSM 346	5,7-dibromoquinolin-8-ol	8	/	/
2022-05-31	Broth	A25	Streptococcus gallinaceus	DSM 15349	5,7-dibromoquinolin-8-ol	32	/	/
2022-05-31	Broth	A20	Streptococcus iniae	DSM 20576	5,7-dibromoquinolin-8-ol	16	/	/
2022-05-31	Broth	A34	Streptococcus suis	DSM 9682	5,7-dibromoquinolin-8-ol	64	/	/
2022-05-25	Broth	A17	Yersinia enterocolitica	DSM 23247	5,7-dibromoquinolin-8-ol	2	/	/
2022-05-25	Broth	A9	Aeromonas hydrophila	DSM 30016	5,7-dichloro-2-methylquinolin-8-ol	8	/	/
2022-05-31	Broth	QC	Escherichia coli ATCC	ATCC 25922	5,7-dichloro-2-methylquinolin-8-ol	64	>64	>64
2022-05-25	Broth	A38	Bordetella bronchiseptica	DSM 13414	5,7-dichloro-2-methylquinolin-8-ol	16	/	/
2022-05-31	Broth	A37	Campylobacter lari	DSM 11375	5,7-dichloro-2-methylquinolin-8-ol	/	4	/
2022-05-31	Broth	A22	Edwardsiella tarda	DSM 30052	5,7-dichloro-2-methylquinolin-8-ol	2	/	/
2022-05-31	Broth	A21	Erysipelothrix rhusiopathiae	DSM 5055	5,7-dichloro-2-methylquinolin-8-ol	64	/	/
2022-05-31	Broth	A12	Escherichia coli APEC O1:K1	DSM 103262	5,7-dichloro-2-methylquinolin-8-ol	>64	/	/
2022-05-31	Broth	A13	Escherichia coli APEC O78:K80	DSM 103263	5,7-dichloro-2-methylquinolin-8-ol	>64	/	/
2022-05-31	Broth	A23	Listeria monocytogenes	DSM 20600	5,7-dichloro-2-methylquinolin-8-ol	16	/	/
2022-05-31	Broth	A27	Ornithobacterium rhinotracheale	DSM 15997	5,7-dichloro-2-methylquinolin-8-ol	/	4	/
2022-05-31	Broth	A35	Pasteurella multocida	DSM 16031	5,7-dichloro-2-methylquinolin-8-ol	0.5	/	/
2022-05-31	Broth	A1	Salmonella Enteritidis	DSM 17420	5,7-dichloro-2-methylquinolin-8-ol	>64	/	/
2022-05-31	Broth	A14	Salmonella Gallinarum	DSM 4883	5,7-dichloro-2-methylquinolin-8-ol	16	/	/
2022-05-25	Broth	A15	Salmonella Kentucky	NCTC 5799	5,7-dichloro-2-methylquinolin-8-ol	>32	/	/
2022-05-31	Broth	A2	Salmonella Typhimurium	DSM 19587	5,7-dichloro-2-methylquinolin-8-ol	>64	/	/
2022-05-25	Broth	A16	Staphylococcus aureus	DSM 346	5,7-dichloro-2-methylquinolin-8-ol	8	/	/
2022-05-31	Broth	A25	Streptococcus gallinaceus	DSM 15349	5,7-dichloro-2-methylquinolin-8-ol	>64	/	/
2022-05-31	Broth	A20	Streptococcus iniae	DSM 20576	5,7-dichloro-2-methylquinolin-8-ol	8	/	/
2022-05-31	Broth	A34	Streptococcus suis	DSM 9682	5,7-dichloro-2-methylquinolin-8-ol	>64	/	/
2022-05-25	Broth	A17	Yersinia enterocolitica	DSM 23247	5,7-dichloro-2-methylquinolin-8-ol	16	/	/
2022-05-25	Broth	A9	Aeromonas hydrophila	DSM 30016	6-chloroquinolin-8-ol	8	/	/
2022-05-31	Broth	QC	Escherichia coli ATCC	ATCC 25922	6-chloroquinolin-8-ol	16	16	16
2022-05-25	Broth	A38	Bordetella bronchiseptica	DSM 13414	6-chloroquinolin-8-ol	8	/	/
2022-05-31	Broth	A37	Campylobacter lari	DSM 11375	6-chloroquinolin-8-ol	/	4	/
2022-05-31	Broth	A22	Edwardsiella tarda	DSM 30052	6-chloroquinolin-8-ol	4	/	/
2022-05-31	Broth	A21	Erysipelothrix rhusiopathiae	DSM 5055	6-chloroquinolin-8-ol	>64	/	/
2022-05-31	Broth	A12	Escherichia coli APEC O1:K1	DSM 103262	6-chloroquinolin-8-ol	16	/	/
2022-05-31	Broth	A13	Escherichia coli APEC O78:K80	DSM 103263	6-chloroquinolin-8-ol	32	/	/
2022-05-31	Broth	A23	Listeria monocytogenes	DSM 20600	6-chloroquinolin-8-ol	64	/	/
2022-05-31	Broth	A27	Ornithobacterium rhinotracheale	DSM 15997	6-chloroquinolin-8-ol	/	16	/
2022-05-31	Broth	A35	Pasteurella multocida	DSM 16031	6-chloroquinolin-8-ol	2	/	/
2022-05-31	Broth	A1	Salmonella Enteritidis	DSM 17420	6-chloroquinolin-8-ol	16	/	/
2022-05-31	Broth	A14	Salmonella Gallinarum	DSM 4883	6-chloroquinolin-8-ol	16	/	/
2022-05-25	Broth	A15	Salmonella Kentucky	NCTC 5799	6-chloroquinolin-8-ol	16	/	/
2022-05-31	Broth	A2	Salmonella Typhimurium	DSM 19587	6-chloroquinolin-8-ol	32	/	/
2022-05-25	Broth	A16	Staphylococcus aureus	DSM 346	6-chloroquinolin-8-ol	>32	/	/
2022-05-31	Broth	A25	Streptococcus gallinaceus	DSM 15349	6-chloroquinolin-8-ol	>64	/	/
2022-05-31	Broth	A20	Streptococcus iniae	DSM 20576	6-chloroquinolin-8-ol	64	/	/
2022-05-31	Broth	A34	Streptococcus suis	DSM 9682	6-chloroquinolin-8-ol	64	/	/
2022-05-25	Broth	A17	Yersinia enterocolitica	DSM 23247	6-chloroquinolin-8-ol	8	/	/
2022-08-18	Broth	A18	Actinobacillus suis	DSM 22433	2,4-dichloronaphthalen-1-ol	64	64	64
2022-08-18	Broth	A9	Aeromonas hydrophila	DSM 30016	2,4-dichloronaphthalen-1-ol	32
2022-08-19	Broth	QC	Escherichia coli ATCC	ATCC 25922	2,4-dichloronaphthalen-1-ol	>64
2022-08-19	Broth	A38	Bordetella bronchiseptica	DSM 13414	2,4-dichloronaphthalen-1-ol	32
2022-08-20	Broth	A8	Campylobacter jejuni	DSM 24114	2,4-dichloronaphthalen-1-ol	/	32	/
2022-08-20	Broth	A37	Campylobacter lari	DSM 11375	2,4-dichloronaphthalen-1-ol	/	32	/
2022-08-18	Broth	A28	Clostridium perfringens Type C	NCTC 10719	2,4-dichloronaphthalen-1-ol	ng	>64	>64
2022-08-18	Broth	A44	Clostridium perfringens Type A	NCTC 8237	2,4-dichloronaphthalen-1-ol	ng	>64	>64
2022-08-19	Broth	A22	Edwardsiella tarda	DSM 30052	2,4-dichloronaphthalen-1-ol	32
2022-09-14	Broth	QC	Escherichia coli ATCC	ATCC 25922	5,7-dichloro-2-[(4-methylpiperazin-1-yl)methyl]quinolin-8-ol	>64	>64
2022-09-14	Broth	A44	Clostridium perfringens Type A	NCTC 8237	5,7-dichloro-2-[(4-methylpiperazin-1-yl)methyl]quinolin-8-ol		16	32
2022-09-13	Broth	A9	Aeromonas hydrophila	DSM 30016	5,7-dichloro-2-[(4-methylpiperazin-1-yl)methyl]quinolin-8-ol	64
2022-09-13	Broth	A12	Escherichia coli APEC O1:K1	DSM 103262	5,7-dichloro-2-[(4-methylpiperazin-1-yl)methyl]quinolin-8-ol	>64
2022-09-13	Broth	A13	Escherichia coli APEC O78:K80	DSM 103263	5,7-dichloro-2-[(4-methylpiperazin-1-yl)methyl]quinolin-8-ol	>64
2022-09-13	Broth	A14	Salmonella Gallinarum	DSM 4883	5,7-dichloro-2-[(4-methylpiperazin-1-yl)methyl]quinolin-8-ol	>64
2022-09-13	Broth	A15	Salmonella Kentucky	NCTC 5799	5,7-dichloro-2-[(4-methylpiperazin-1-yl)methyl]quinolin-8-ol	>64
2022-09-13	Broth	A1	Salmonella Enteritidis	DSM 17420	5,7-dichloro-2-[(4-methylpiperazin-1-yl)methyl]quinolin-8-ol	>64	>64
2022-09-13	Broth	A2	Salmonella Typhimurium	DSM 19587	5,7-dichloro-2-[(4-methylpiperazin-1-yl)methyl]quinolin-8-ol	>64
2022-09-13	Broth	A16	Staphylococcus aureus	DSM 346	5,7-dichloro-2-[(4-methylpiperazin-1-yl)methyl]quinolin-8-ol	32
2022-09-13	Broth	A17	Yersinia enterocolitica	DSM 23247	5,7-dichloro-2-[(4-methylpiperazin-1-yl)methyl]quinolin-8-ol	>64
2022-09-13	Broth	A18	Actinobacillus suis	DSM 22433	5,7-dichloro-2-[(4-methylpiperazin-1-yl)methyl]quinolin-8-ol	32	64	32
2022-09-13	Broth	A23	Listeria monocytogenes	DSM 20600	5,7-dichloro-2-[(4-methylpiperazin-1-yl)methyl]quinolin-8-ol	32
2022-09-13	Broth	A35	Pasteurella multocida	DSM 16031	5,7-dichloro-2-[(4-methylpiperazin-1-yl)methyl]quinolin-8-ol	2
2022-09-13	Broth	A25	Streptococcus gallinaceus	DSM 15349	5,7-dichloro-2-[(4-methylpiperazin-1-yl)methyl]quinolin-8-ol	64	>64
2022-09-14	Broth	QC	Escherichia coli ATCC	ATCC 25922	5,7-dichloro-2-[(dimethylamino)methyl]quinolin-8-ol (PBT2)	>64	>64
2022-09-14	Broth	A44	Clostridium perfringens Type A	NCTC 8237	5,7-dichloro-2-[(dimethylamino)methyl]quinolin-8-ol (PBT2)		4	>64
2022-09-13	Broth	A9	Aeromonas hydrophila	DSM 30016	5,7-dichloro-2-[(dimethylamino)methyl]quinolin-8-ol (PBT2)	64
2022-09-13	Broth	A12	Escherichia coli APEC O1:K1	DSM 103262	5,7-dichloro-2-[(dimethylamino)methyl]quinolin-8-ol (PBT2)	>64
2022-09-13	Broth	A13	Escherichia coli APEC O78:K80	DSM 103263	5,7-dichloro-2-[(dimethylamino)methyl]quinolin-8-ol (PBT2)	>64
2022-09-13	Broth	A14	Salmonella Gallinarum	DSM 4883	5,7-dichloro-2-[(dimethylamino)methyl]quinolin-8-ol (PBT2)	>64
2022-09-13	Broth	A15	Salmonella Kentucky	NCTC 5799	5,7-dichloro-2-[(dimethylamino)methyl]quinolin-8-ol (PBT2)	>64
2022-09-13	Broth	A1	Salmonella Enteritidis	DSM 17420	5,7-dichloro-2-[(dimethylamino)methyl]quinolin-8-ol (PBT2)	>64	>64
2022-09-13	Broth	A2	Salmonella Typhimurium	DSM 19587	5,7-dichloro-2-[(dimethylamino)methyl]quinolin-8-ol (PBT2)	>64
2022-09-13	Broth	A16	Staphylococcus aureus	DSM 346	5,7-dichloro-2-[(dimethylamino)methyl]quinolin-8-ol (PBT2)	32
2022-09-13	Broth	A17	Yersinia enterocolitica	DSM 23247	5,7-dichloro-2-[(dimethylamino)methyl]quinolin-8-ol (PBT2)	>64
2022-09-13	Broth	A18	Actinobacillus suis	DSM 22433	5,7-dichloro-2-[(dimethylamino)methyl]quinolin-8-ol (PBT2)	16	32	16
2022-09-13	Broth	A23	Listeria monocytogenes	DSM 20600	5,7-dichloro-2-[(dimethylamino)methyl]quinolin-8-ol (PBT2)	32
2022-09-13	Broth	A35	Pasteurella multocida	DSM 16031	5,7-dichloro-2-[(dimethylamino)methyl]quinolin-8-ol (PBT2)	2
2022-09-13	Broth	A25	Streptococcus gallinaceus	DSM 15349	5,7-dichloro-2-[(dimethylamino)methyl]quinolin-8-ol (PBT2)	>64	64
2022-09-14	Broth	QC	Escherichia coli ATCC	ATCC 25922	5,7-dichloro-2-(morpholinomethyl) quinoline-8-ol	>64	>64
2022-09-14	Broth	A44	Clostridium perfringens Type A	NCTC 8237	5,7-dichloro-2-(morpholinomethyl) quinoline-8-ol		2	8
2022-09-13	Broth	A9	Aeromonas hydrophila	DSM 30016	5,7-dichloro-2-(morpholinomethyl) quinoline-8-ol	>64
2022-09-13	Broth	A12	Escherichia coli APEC O1:K1	DSM 103262	5,7-dichloro-2-(morpholinomethyl) quinoline-8-ol	>64
2022-09-13	Broth	A13	Escherichia coli APEC O78:K80	DSM 103263	5,7-dichloro-2-(morpholinomethyl) quinoline-8-ol	>64
2022-09-13	Broth	A14	Salmonella Gallinarum	DSM 4883	5,7-dichloro-2-(morpholinomethyl) quinoline-8-ol	>64
2022-09-13	Broth	A15	Salmonella Kentucky	NCTC 5799	5,7-dichloro-2-(morpholinomethyl) quinoline-8-ol	>64
2022-09-13	Broth	A1	Salmonella Enteritidis	DSM 17420	5,7-dichloro-2-(morpholinomethyl) quinoline-8-ol	>64	>64
2022-09-13	Broth	A2	Salmonella Typhimurium	DSM 19587	5,7-dichloro-2-(morpholinomethyl) quinoline-8-ol	>64
2022-09-13	Broth	A16	Staphylococcus aureus	DSM 346	5,7-dichloro-2-(morpholinomethyl) quinoline-8-ol	16
2022-09-13	Broth	A17	Yersinia enterocolitica	DSM 23247	5,7-dichloro-2-(morpholinomethyl) quinoline-8-ol	>64
2022-09-13	Broth	A18	Actinobacillus suis	DSM 22433	5,7-dichloro-2-(morpholinomethyl) quinoline-8-ol	16	16	16
2022-09-13	Broth	A23	Listeria monocytogenes	DSM 20600	5,7-dichloro-2-(morpholinomethyl) quinoline-8-ol	16
2022-09-13	Broth	A35	Pasteurella multocida	DSM 16031	5,7-dichloro-2-(morpholinomethyl) quinoline-8-ol	2
2022-09-13	Broth	A25	Streptococcus gallinaceus	DSM 15349	5,7-dichloro-2-(morpholinomethyl) quinoline-8-ol	>64	32
2022-08-19	Broth	A21	Erysipelothrix rhusiopathiae	DSM 5055	2,4-dichloronaphthalen-1-ol	>64
2022-08-18	Broth	A12	Escherichia coli APEC O1:K1	DSM 103262	2,4-dichloronaphthalen-1-ol	>64	>64	>64
2022-08-18	Broth	A13	Escherichia coli APEC O78:K80	DSM 103263	2,4-dichloronaphthalen-1-ol	>64
2022-08-19	Broth	A23	Listeria monocytogenes	DSM 20600	2,4-dichloronaphthalen-1-ol	>64
2022-08-20	Broth	A27	Ornithobacterium rhinotracheale	DSM 15997	2,4-dichloronaphthalen-1-ol	32	32	8
2022-08-18	Broth	A35	Pasteurella multocida	DSM 16031	2,4-dichloronaphthalen-1-ol	32	32	32
2022-08-18	Broth	A1	Salmonella Enteritidis	DSM 17420	2,4-dichloronaphthalen-1-ol	>64
2022-08-18	Broth	A14	Salmonella Gallinarum	DSM 4883	2,4-dichloronaphthalen-1-ol	>64
2022-08-18	Broth	A15	Salmonella Kentucky	NCTC 5799	2,4-dichloronaphthalen-1-ol	>64
2022-08-18	Broth	A2	Salmonella Typhimurium	DSM 19587	2,4-dichloronaphthalen-1-ol	>64
2022-08-18	Broth	A16	Staphylococcus aureus	DSM 346	2,4-dichloronaphthalen-1-ol	64
2022-08-19	Broth	A20	Streptococcus iniae	DSM 20576	2,4-dichloronaphthalen-1-ol	>64	>64	>64
2022-08-19	Broth	A34	Streptococcus suis	DSM 9682	2,4-dichloronaphthalen-1-ol	>64
2022-08-18	Broth	A17	Yersinia enterocolitica	DSM 23247	2,4-dichloronaphthalen-1-ol	64
2022-07-08	Broth	A18	Actinobacillus suis	DSM 22433	4-bromoquinolin-8-ol	16	/	16
2022-07-08	Broth	A9	Aeromonas hydrophila	DSM 30016	4-bromoquinolin-8-ol	16	/	/
2022-07-08	Broth	QC	Escherichia coli ATCC	ATCC 25922	4-bromoquinolin-8-ol	>64	/	>64
2022-07-08	Broth	A38	Bordetella bronchiseptica	DSM 13414	4-bromoquinolin-8-ol	32	/	/
2022-07-08	Broth	A8	Campylobacter jejuni	DSM 24114	4-bromoquinolin-8-ol	/	8	/
2022-07-08	Broth	A37	Campylobacter lari	DSM 11375	4-bromoquinolin-8-ol	/	8	ng
2022-09-14	Broth	QC	Escherichia coli ATCC	ATCC 25922	5,7-dichloro-8-quinolyl acetate	4	8
2022-09-13	Broth	A9	Aeromonas hydrophila	DSM 30016	5,7-dichloro-8-quinolyl acetate	2
2022-07-08	Broth	A8	Campylobacter jejuni	DSM 24114	5,7-dichloro-8-quinolyl acetate	/	4	/
2022-09-14	Broth	A44	Clostridium perfringens Type A	NCTC 8237	5,7-dichloro-8-quinolyl acetate		8	16
2022-07-08	Broth	A38	Bordetella bronchiseptica	DSM 13414	5,7-dichloro-8-quinolyl acetate	2	/	/
2022-07-08	Broth	A37	Campylobacter lari	DSM 11375	5,7-dichloro-8-quinolyl acetate	/	16	ng
2022-09-13	Broth	A35	Pasteurella multocida	DSM 16031	5,7-dichloro-8-quinolyl acetate	0.5
2022-07-08	Broth	A34	Streptococcus suis	DSM 9682	5,7-dichloro-8-quinolyl acetate	16	/	/
2022-07-08	Broth	A29	Clostridioides difficile	DSM 1296	5,7-dichloro-8-quinolyl acetate	/	ng	8
2022-07-08	Broth	A28	Clostridium perfringens Type C	NCTC 10719	5,7-dichloro-8-quinolyl acetate	/	16	16
2022-07-08	Broth	A27	Ornithobacterium rhinotracheale	DSM 15997	5,7-dichloro-8-quinolyl acetate	/	8	4
2022-09-13	Broth	A25	Streptococcus gallinaceus	DSM 15349	5,7-dichloro-8-quinolyl acetate	32	16
2022-09-13	Broth	A23	Listeria monocytogenes	DSM 20600	5,7-dichloro-8-quinolyl acetate	16
2022-07-08	Broth	A22	Edwardsiella tarda	DSM 30052	5,7-dichloro-8-quinolyl acetate	1	/	/
2022-07-08	Broth	A20	Streptococcus iniae	DSM 20576	5,7-dichloro-8-quinolyl acetate	/	16	/
2022-09-13	Broth	A2	Salmonella Typhimurium	DSM 19587	5,7-dichloro-8-quinolyl acetate	16
2022-09-13	Broth	A18	Actinobacillus suis	DSM 22433	5,7-dichloro-8-quinolyl acetate	4	8	2
2022-09-13	Broth	A17	Yersinia enterocolitica	DSM 23247	5,7-dichloro-8-quinolyl acetate	2
2022-09-13	Broth	A16	Staphylococcus aureus	DSM 346	5,7-dichloro-8-quinolyl acetate	8
2022-09-13	Broth	A15	Salmonella Kentucky	NCTC 5799	5,7-dichloro-8-quinolyl acetate	16
2022-09-13	Broth	A14	Salmonella Gallinarum	DSM 4883	5,7-dichloro-8-quinolyl acetate	4
2022-09-13	Broth	A13	Escherichia coli APEC O78:K80	DSM 103263	5,7-dichloro-8-quinolyl acetate	8
2022-09-13	Broth	A12	Escherichia coli APEC O1:K1	DSM 103262	5,7-dichloro-8-quinolyl acetate	4
2022-09-13	Broth	A1	Salmonella Enteritidis	DSM 17420	5,7-dichloro-8-quinolyl acetate	8	16
2022-07-08	Broth	QC	Escherichia coli ATCC	ATCC 25922	5,7-dichloro-8-quinolyl N-phenyl carbamate	8	/	/
2022-07-08	Broth	A23	Listeria monocytogenes	DSM 20600	5,7-dichloro-8-quinolyl N-phenyl carbamate	32	/	/
2022-07-08	Broth	A34	Streptococcus suis	DSM 9682	5,7-dichloro-8-quinolyl N-phenyl carbamate	32	/	/
2022-07-08	Broth	A20	Streptococcus iniae	DSM 20576	5,7-dichloro-8-quinolyl N-phenyl carbamate	/	32	/
2022-07-08	Broth	A35	Pasteurella multocida	DSM 16031	5,7-dichloro-8-quinolyl N-phenyl carbamate	2	/	/
2022-07-08	Broth	A8	Campylobacter jejuni	DSM 24114	5,7-dichloro-8-quinolyl N-phenyl carbamate	/	16	/
2022-07-08	Broth	A27	Ornithobacterium rhinotracheale	DSM 15997	5,7-dichloro-8-quinolyl N-phenyl carbamate	/	32	16
2022-07-08	Broth	A37	Campylobacter lari	DSM 11375	5,7-dichloro-8-quinolyl N-phenyl carbamate	/	16	ng
2022-07-08	Broth	A9	Aeromonas hydrophila	DSM 30016	5,7-dichloro-8-quinolyl N-phenyl carbamate	8	/	/
2022-07-08	Broth	A22	Edwardsiella tarda	DSM 30052	5,7-dichloro-8-quinolyl N-phenyl carbamate	2	/	/
2022-07-08	Broth	A38	Bordetella bronchiseptica	DSM 13414	5,7-dichloro-8-quinolyl N-phenyl carbamate	8	/	/
2022-07-08	Broth	A28	Clostridium perfringens Type C	NCTC 10719	5,7-dichloro-8-quinolyl N-phenyl carbamate	/	32	32
2022-07-08	Broth	A44	Clostridium perfringens Type A	NCTC 8237	5,7-dichloro-8-quinolyl N-phenyl carbamate	/	32	32
2022-07-08	Broth	A29	Clostridioides difficile	DSM 1296	5,7-dichloro-8-quinolyl N-phenyl carbamate	/	ng	32
2022-07-08	Broth	A18	Actinobacillus suis	DSM 22433	5,7-dichloro-8-quinolyl N-phenyl carbamate	16	/	32
2022-07-06	Broth	A12	Escherichia coli APEC O1:K1	DSM 103262	5,7-dichloro-8-quinolyl N-phenyl carbamate	8	/	/
2022-07-06	Broth	A13	Escherichia coli APEC O78:K80	DSM 103263	5,7-dichloro-8-quinolyl N-phenyl carbamate	16	/	/
2022-07-06	Broth	A14	Salmonella Gallinarum	DSM 4883	5,7-dichloro-8-quinolyl N-phenyl carbamate	8	/	/
2022-07-06	Broth	A15	Salmonella Kentucky	NCTC 5799	5,7-dichloro-8-quinolyl N-phenyl carbamate	32	/	/
2022-07-06	Broth	A1	Salmonella Enteritidis	DSM 17420	5,7-dichloro-8-quinolyl N-phenyl carbamate	16	/	/
2022-07-06	Broth	A2	Salmonella Typhimurium	DSM 19587	5,7-dichloro-8-quinolyl N-phenyl carbamate	32	/	/
2022-07-06	Broth	A16	Staphylococcus aureus	DSM 346	5,7-dichloro-8-quinolyl N-phenyl carbamate	16	/	/
2022-07-06	Broth	A17	Yersinia enterocolitica	DSM 23247	5,7-dichloro-8-quinolyl N-phenyl carbamate	8	/	/
2022-07-08	Broth	QC	ATCC 25922 E. coli	ATCC 25922	1',2'-dihydrospiro[cyclopentane-1,3'-indol]-3-en-2'-one	>32	/	/
2022-07-08	Broth	A23	Listeria monocytogenes	DSM 20600	1',2'-dihydrospiro[cyclopentane-1,3'-indol]-3-en-2'-one	>32	/	/
2022-07-08	Broth	A34	Streptococcus suis	DSM 9682	1',2'-dihydrospiro[cyclopentane-1,3'-indol]-3-en-2'-one	>32	/	/
2022-07-08	Broth	A20	Streptococcus iniae	DSM 20576	1',2'-dihydrospiro[cyclopentane-1,3'-indol]-3-en-2'-one	/	>32	/
2022-07-08	Broth	A35	Pasteurella multocida	DSM 16031	1',2'-dihydrospiro[cyclopentane-1,3'-indol]-3-en-2'-one	8	/	/
2022-07-08	Broth	A8	Campylobacter jejuni	DSM 24114	1',2'-dihydrospiro[cyclopentane-1,3'-indol]-3-en-2'-one	/	>32	/
2022-07-08	Broth	A27	Ornithobacterium rhinotracheale	DSM 15997	1',2'-dihydrospiro[cyclopentane-1,3'-indol]-3-en-2'-one	/	>32	16
2022-07-08	Broth	A37	Campylobacter lari	DSM 11375	1',2'-dihydrospiro[cyclopentane-1,3'-indol]-3-en-2'-one	/	32	ng
2022-07-08	Broth	A9	Aeromonas hydrophila	DSM 30016	1',2'-dihydrospiro[cyclopentane-1,3'-indol]-3-en-2'-one	16	/	/
2022-07-08	Broth	A22	Edwardsiella tarda	DSM 30052	1',2'-dihydrospiro[cyclopentane-1,3'-indol]-3-en-2'-one	8	/	/
2022-07-08	Broth	A38	Bordetella bronchiseptica	DSM 13414	1',2'-dihydrospiro[cyclopentane-1,3'-indol]-3-en-2'-one	>32	/	/
2022-07-08	Broth	A28	Clostridium perfringens Type C	NCTC 10719	1',2'-dihydrospiro[cyclopentane-1,3'-indol]-3-en-2'-one	/	>32	>32
2022-07-08	Broth	A44	Clostridium perfringens Type A	NCTC 8237	1',2'-dihydrospiro[cyclopentane-1,3'-indol]-3-en-2'-one	/	>32	>32
2022-07-08	Broth	A29	Clostridioides difficile	DSM 1296	1',2'-dihydrospiro[cyclopentane-1,3'-indol]-3-en-2'-one	/	ng	16
2022-07-08	Broth	A18	Actinobacillus suis	DSM 22433	1',2'-dihydrospiro[cyclopentane-1,3'-indol]-3-en-2'-one	>32	/	32
2022-07-06	Broth	A12	Escherichia coli APEC O1:K1	DSM 103262	1',2'-dihydrospiro[cyclopentane-1,3'-indol]-3-en-2'-one	>32	/	/
2022-07-06	Broth	A13	Escherichia coli APEC O78:K80	DSM 103263	1',2'-dihydrospiro[cyclopentane-1,3'-indol]-3-en-2'-one	>32	/	/
2022-07-06	Broth	A14	Salmonella Gallinarum	DSM 4883	1',2'-dihydrospiro[cyclopentane-1,3'-indol]-3-en-2'-one	>32	/	/
2022-07-06	Broth	A15	Salmonella Kentucky	NCTC 5799	1',2'-dihydrospiro[cyclopentane-1,3'-indol]-3-en-2'-one	>32	/	/
2022-07-06	Broth	A1	Salmonella Enteritidis	DSM 17420	1',2'-dihydrospiro[cyclopentane-1,3'-indol]-3-en-2'-one	>32	/	/
2022-07-06	Broth	A2	Salmonella Typhimurium	DSM 19587	1',2'-dihydrospiro[cyclopentane-1,3'-indol]-3-en-2'-one	>32	/	/
2022-07-06	Broth	A16	Staphylococcus aureus	DSM 346	1',2'-dihydrospiro[cyclopentane-1,3'-indol]-3-en-2'-one	>32	/	/
2022-07-06	Broth	A17	Yersinia enterocolitica	DSM 23247	1',2'-dihydrospiro[cyclopentane-1,3'-indol]-3-en-2'-one	>32	/	/
2022-07-08	Broth	QC	ATCC 25922 E. coli	ATCC 25922	5,7-dibromo-8-hydroxyquinolin-1-ium-1-olate	>64	/	/
2022-07-08	Broth	A23	Listeria monocytogenes	DSM 20600	5,7-dibromo-8-hydroxyquinolin-1-ium-1-olate	>64	/	/
2022-07-08	Broth	A34	Streptococcus suis	DSM 9682	5,7-dibromo-8-hydroxyquinolin-1-ium-1-olate	>64	/	/
2022-07-08	Broth	A20	Streptococcus iniae	DSM 20576	5,7-dibromo-8-hydroxyquinolin-1-ium-1-olate	/	>64	/
2022-07-08	Broth	A35	Pasteurella multocida	DSM 16031	5,7-dibromo-8-hydroxyquinolin-1-ium-1-olate	32	/	/
2022-07-08	Broth	A8	Campylobacter jejuni	DSM 24114	5,7-dibromo-8-hydroxyquinolin-1-ium-1-olate	/	64	/
2022-07-08	Broth	A27	Ornithobacterium rhinotracheale	DSM 15997	5,7-dibromo-8-hydroxyquinolin-1-ium-1-olate	/	64	64
2022-07-08	Broth	A37	Campylobacter lari	DSM 11375	5,7-dibromo-8-hydroxyquinolin-1-ium-1-olate	/	64	ng
2022-07-08	Broth	A9	Aeromonas hydrophila	DSM 30016	5,7-dibromo-8-hydroxyquinolin-1-ium-1-olate	64	/	/
2022-07-08	Broth	A22	Edwardsiella tarda	DSM 30052	5,7-dibromo-8-hydroxyquinolin-1-ium-1-olate	64	/	/
2022-07-08	Broth	A38	Bordetella bronchiseptica	DSM 13414	5,7-dibromo-8-hydroxyquinolin-1-ium-1-olate	>64	/	/
2022-07-08	Broth	A28	Clostridium perfringens Type C	NCTC 10719	5,7-dibromo-8-hydroxyquinolin-1-ium-1-olate	/	>64	>64
2022-07-08	Broth	A44	Clostridium perfringens Type A	NCTC 8237	5,7-dibromo-8-hydroxyquinolin-1-ium-1-olate	/	>64	>64
2022-07-08	Broth	A29	Clostridioides difficile	DSM 1296	5,7-dibromo-8-hydroxyquinolin-1-ium-1-olate	/	ng	32
2022-07-08	Broth	A18	Actinobacillus suis	DSM 22433	5,7-dibromo-8-hydroxyquinolin-1-ium-1-olate	64	/	64
2022-07-06	Broth	A12	Escherichia coli APEC O1:K1	DSM 103262	5,7-dibromo-8-hydroxyquinolin-1-ium-1-olate	>64	/	/
2022-07-06	Broth	A13	Escherichia coli APEC O78:K80	DSM 103263	5,7-dibromo-8-hydroxyquinolin-1-ium-1-olate	>64	/	/
2022-07-06	Broth	A14	Salmonella Gallinarum	DSM 4883	5,7-dibromo-8-hydroxyquinolin-1-ium-1-olate	>64	/	/
2022-07-06	Broth	A15	Salmonella Kentucky	NCTC 5799	5,7-dibromo-8-hydroxyquinolin-1-ium-1-olate	>64	/	/
2022-07-06	Broth	A1	Salmonella Enteritidis	DSM 17420	5,7-dibromo-8-hydroxyquinolin-1-ium-1-olate	>64	/	/
2022-07-06	Broth	A2	Salmonella Typhimurium	DSM 19587	5,7-dibromo-8-hydroxyquinolin-1-ium-1-olate	>64	/	/
2022-07-06	Broth	A16	Staphylococcus aureus	DSM 346	5,7-dibromo-8-hydroxyquinolin-1-ium-1-olate	>64	/	/
2022-07-06	Broth	A17	Yersinia enterocolitica	DSM 23247	5,7-dibromo-8-hydroxyquinolin-1-ium-1-olate	64	/	/
2022-12-07	Broth	QC	ATCC 25922 E. coli	ATCC 25922	2-[(5-nitroquinolin-8-yl)oxy]acetonitrile	>64	>64	>64
2022-12-07	Broth	A14	Salmonella Gallinarum	DSM 4883	2-[(5-nitroquinolin-8-yl)oxy]acetonitrile	>64	>64	>64
2022-12-07	Broth	A16	Staphylococcus aureus	DSM 346	2-[(5-nitroquinolin-8-yl)oxy]acetonitrile	>64	>64	>64
2022-12-07	Broth	CUT-SEC collection	Salmonella enterica	LCS3	2-[(5-nitroquinolin-8-yl)oxy]acetonitrile	>64	>64	>64
2022-12-07	Broth	CUT-SEC collection	Salmonella enterica	MCS11	2-[(5-nitroquinolin-8-yl)oxy]acetonitrile	>64	>64	>64
2022-12-07	Broth	CUT-SEC collection	Salmonella enterica	MCS2	2-[(5-nitroquinolin-8-yl)oxy]acetonitrile	>64	>64	>64
2022-12-07	Broth	CUT-SEC collection	Salmonella enterica	SCS1	2-[(5-nitroquinolin-8-yl)oxy]acetonitrile	>64	>64	>64
2022-12-07	Broth	CUT-SEC collection	Escherichia coli	SSNP568	2-[(5-nitroquinolin-8-yl)oxy]acetonitrile	>64	>64	>64
2022-12-07	Broth	QC	ATCC 25922 E. coli	ATCC 25922	N,N-dimethyl-5-nitroquinolin-8-amine	>64	>64	>64
2022-12-07	Broth	A14	Salmonella Gallinarum	DSM 4883	N,N-dimethyl-5-nitroquinolin-8-amine	>64	>64	>64
2022-12-07	Broth	A16	Staphylococcus aureus	DSM 346	N,N-dimethyl-5-nitroquinolin-8-amine	>64	>64	>64
2022-12-07	Broth	CUT-SEC collection	Salmonella enterica	LCS3	N,N-dimethyl-5-nitroquinolin-8-amine	>64	>64	>64
2022-12-07	Broth	CUT-SEC collection	Salmonella enterica	MCS11	N,N-dimethyl-5-nitroquinolin-8-amine	>64	>64	>64
2022-12-07	Broth	CUT-SEC collection	Salmonella enterica	MCS2	N,N-dimethyl-5-nitroquinolin-8-amine	>64	>64	>64
2022-12-07	Broth	CUT-SEC collection	Salmonella enterica	SCS1	N,N-dimethyl-5-nitroquinolin-8-amine	>64	>64	>64
2022-12-07	Broth	CUT-SEC collection	Escherichia coli	SSNP568	N,N-dimethyl-5-nitroquinolin-8-amine	>64	>64	>64
2022-09-14	Broth	QC	Escherichia coli ATCC	ATCC 25922	5,7-dichloroquinolin-8-amine	>64	>64
2022-09-14	Broth	A44	Clostridium perfringens Type A	NCTC 8237	5,7-dichloroquinolin-8-amine		>64	>64
2022-09-13	Broth	A9	Aeromonas hydrophila	DSM 30016	5,7-dichloroquinolin-8-amine	>64
2022-09-13	Broth	A12	Escherichia coli APEC O1:K1	DSM 103262	5,7-dichloroquinolin-8-amine	>64
2022-09-13	Broth	A13	Escherichia coli APEC O78:K80	DSM 103263	5,7-dichloroquinolin-8-amine	>64
2022-09-13	Broth	A14	Salmonella Gallinarum	DSM 4883	5,7-dichloroquinolin-8-amine	>64
2022-09-13	Broth	A15	Salmonella Kentucky	NCTC 5799	5,7-dichloroquinolin-8-amine	>64
2022-09-13	Broth	A1	Salmonella Enteritidis	DSM 17420	5,7-dichloroquinolin-8-amine	>64	>64
2022-09-13	Broth	A2	Salmonella Typhimurium	DSM 19587	5,7-dichloroquinolin-8-amine	>64
2022-09-13	Broth	A16	Staphylococcus aureus	DSM 346	5,7-dichloroquinolin-8-amine	>64
2022-09-13	Broth	A17	Yersinia enterocolitica	DSM 23247	5,7-dichloroquinolin-8-amine	>64
2022-09-13	Broth	A18	Actinobacillus suis	DSM 22433	5,7-dichloroquinolin-8-amine	>64	>64	>64
2022-09-13	Broth	A23	Listeria monocytogenes	DSM 20600	5,7-dichloroquinolin-8-amine	>64
2022-09-13	Broth	A35	Pasteurella multocida	DSM 16031	5,7-dichloroquinolin-8-amine	>64
2022-09-13	Broth	A25	Streptococcus gallinaceus	DSM 15349	5,7-dichloroquinolin-8-amine	>64	>64
2022-08-19	Broth	QC	Escherichia coli ATCC	ATCC 25922	5,7-difluoroquinolin-8-ol	32
2022-08-20	Broth	A8	Campylobacter jejuni	DSM 24114	5,7-difluoroquinolin-8-ol		8
2022-08-20	Broth	A37	Campylobacter lari	DSM 11375	5,7-difluoroquinolin-8-ol		8
2022-08-20	Broth	A27	Ornithobacterium rhinotracheale	DSM 15997	5,7-difluoroquinolin-8-ol	4	8	4
2022-08-19	Broth	A22	Edwardsiella tarda	DSM 30052	5,7-difluoroquinolin-8-ol	8
2022-08-19	Broth	A38	Bordetella bronchiseptica	DSM 13414	5,7-difluoroquinolin-8-ol	8
2022-08-19	Broth	A20	Streptococcus iniae	DSM 20576	5,7-difluoroquinolin-8-ol	>64	64	64
2022-08-19	Broth	A21	Erysipelothrix rhusiopathiae	DSM 5055	5,7-difluoroquinolin-8-ol	>64
2022-08-19	Broth	A23	Listeria monocytogenes	DSM 20600	5,7-difluoroquinolin-8-ol	>64
2022-08-19	Broth	A34	Streptococcus suis	DSM 9682	5,7-difluoroquinolin-8-ol	>64
2022-08-18	Broth	A12	Escherichia coli APEC O1:K1	DSM 103262	5,7-difluoroquinolin-8-ol	64	32	32
2022-08-18	Broth	A13	Escherichia coli APEC O78:K80	DSM 103263	5,7-difluoroquinolin-8-ol	32
2022-08-18	Broth	A1	Salmonella Enteritidis	DSM 17420	5,7-difluoroquinolin-8-ol	32
2022-08-18	Broth	A2	Salmonella Typhimurium	DSM 19587	5,7-difluoroquinolin-8-ol	32
2022-08-18	Broth	A9	Aeromonas hydrophila	DSM 30016	5,7-difluoroquinolin-8-ol	16
2022-08-18	Broth	A14	Salmonella Gallinarum	DSM 4883	5,7-difluoroquinolin-8-ol	16
2022-08-18	Broth	A15	Salmonella Kentucky	NCTC 5799	5,7-difluoroquinolin-8-ol	32
2022-08-18	Broth	A16	Staphylococcus aureus	DSM 346	5,7-difluoroquinolin-8-ol	64
2022-08-18	Broth	A17	Yersinia enterocolitica	DSM 23247	5,7-difluoroquinolin-8-ol	8
2022-08-18	Broth	A18	Actinobacillus suis	DSM 22433	5,7-difluoroquinolin-8-ol	4	4	4
2022-08-18	Broth	A35	Pasteurella multocida	DSM 16031	5,7-difluoroquinolin-8-ol	4	2	2
2022-08-18	Broth	A28	Clostridium perfringens Type C	NCTC 10719	5,7-difluoroquinolin-8-ol	ng	8	32
2022-08-18	Broth	A44	Clostridium perfringens Type A	NCTC 8237	5,7-difluoroquinolin-8-ol	ng	16	32
2022-07-08	Broth	A29	Clostridioides difficile	DSM 1296	4-bromoquinolin-8-ol	/	ng	32
2022-07-08	Broth	A28	Clostridium perfringens Type C	NCTC 10719	4-bromoquinolin-8-ol	/	32	64
2022-07-08	Broth	A44	Clostridium perfringens Type A	NCTC 8237	4-bromoquinolin-8-ol	/	32	64
2022-07-08	Broth	A22	Edwardsiella tarda	DSM 30052	4-bromoquinolin-8-ol	16	/	/
2022-07-01	Broth	A21	Erysipelothrix rhusiopathiae	DSM 5055	4-bromoquinolin-8-ol	>32	/	/
2022-07-06	Broth	A12	Escherichia coli APEC O1:K1	DSM 103262	4-bromoquinolin-8-ol	64	/	/
2022-07-06	Broth	A13	Escherichia coli APEC O78:K80	DSM 103263	4-bromoquinolin-8-ol	>64	/	/
2022-07-01	Broth	A23	Listeria monocytogenes	DSM 20600	4-bromoquinolin-8-ol	32	/	/
2022-07-08	Broth	A27	Ornithobacterium rhinotracheale	DSM 15997	4-bromoquinolin-8-ol	/	32	ng
2022-07-08	Broth	A35	Pasteurella multocida	DSM 16031	4-bromoquinolin-8-ol	4	/	/
2022-07-06	Broth	A1	Salmonella Enteritidis	DSM 17420	4-bromoquinolin-8-ol	64	/	/
2022-07-06	Broth	A14	Salmonella Gallinarum	DSM 4883	4-bromoquinolin-8-ol	64	/	/
2022-07-06	Broth	A15	Salmonella Kentucky	NCTC 5799	4-bromoquinolin-8-ol	>64	/	/
2022-07-06	Broth	A2	Salmonella Typhimurium	DSM 19587	4-bromoquinolin-8-ol	>64	/	/
2022-07-06	Broth	A16	Staphylococcus aureus	DSM 346	4-bromoquinolin-8-ol	>64	/	/
2022-07-01	Broth	A25	Streptococcus gallinaceus	DSM 15349	4-bromoquinolin-8-ol	>32	/	/
2022-07-08	Broth	A20	Streptococcus iniae	DSM 20576	4-bromoquinolin-8-ol	/	>64	/
2022-07-08	Broth	A34	Streptococcus suis	DSM 9682	4-bromoquinolin-8-ol	>64	/	/
2022-07-06	Broth	A17	Yersinia enterocolitica	DSM 23247	4-bromoquinolin-8-ol	32	/	/
2022-08-18	Broth	A18	Actinobacillus suis	DSM 22433	5-fluoroquinolin-8-ol	16	16	16
2022-08-18	Broth	A9	Aeromonas hydrophila	DSM 30016	5-fluoroquinolin-8-ol	32
2022-08-19	Broth	QC	Escherichia coli ATCC	ATCC 25922	5-fluoroquinolin-8-ol	>64
2022-08-19	Broth	A38	Bordetella bronchiseptica	DSM 13414	5-fluoroquinolin-8-ol	16
2022-08-20	Broth	A8	Campylobacter jejuni	DSM 24114	5-fluoroquinolin-8-ol		32
2022-08-20	Broth	A37	Campylobacter lari	DSM 11375	5-fluoroquinolin-8-ol		32
2022-08-18	Broth	A28	Clostridium perfringens Type C	NCTC 10719	5-fluoroquinolin-8-ol	ng	16	>64
2022-08-18	Broth	A44	Clostridium perfringens Type A	NCTC 8237	5-fluoroquinolin-8-ol	ng	16	>64
2022-08-19	Broth	A22	Edwardsiella tarda	DSM 30052	5-fluoroquinolin-8-ol	32
2022-08-19	Broth	A21	Erysipelothrix rhusiopathiae	DSM 5055	5-fluoroquinolin-8-ol	>64
2022-08-18	Broth	A12	Escherichia coli APEC O1:K1	DSM 103262	5-fluoroquinolin-8-ol	>64	>64	>64
2022-08-18	Broth	A13	Escherichia coli APEC O78:K80	DSM 103263	5-fluoroquinolin-8-ol	>64
2022-08-19	Broth	A23	Listeria monocytogenes	DSM 20600	5-fluoroquinolin-8-ol	>64
2022-08-20	Broth	A27	Ornithobacterium rhinotracheale	DSM 15997	5-fluoroquinolin-8-ol	8	16	8
2022-08-18	Broth	A35	Pasteurella multocida	DSM 16031	5-fluoroquinolin-8-ol	8	16	16
2022-08-18	Broth	A1	Salmonella Enteritidis	DSM 17420	5-fluoroquinolin-8-ol	>64
2022-08-18	Broth	A14	Salmonella Gallinarum	DSM 4883	5-fluoroquinolin-8-ol	64
2022-08-18	Broth	A15	Salmonella Kentucky	NCTC 5799	5-fluoroquinolin-8-ol	>64
2022-08-18	Broth	A2	Salmonella Typhimurium	DSM 19587	5-fluoroquinolin-8-ol	>64
2022-08-18	Broth	A16	Staphylococcus aureus	DSM 346	5-fluoroquinolin-8-ol	>64
2022-08-19	Broth	A20	Streptococcus iniae	DSM 20576	5-fluoroquinolin-8-ol	>64	>64	>64
2022-08-19	Broth	A34	Streptococcus suis	DSM 9682	5-fluoroquinolin-8-ol	>64
2022-08-18	Broth	A17	Yersinia enterocolitica	DSM 23247	5-fluoroquinolin-8-ol	64
2022-03-30	Broth	QC	Escherichia coli ATCC	ATCC 25922	8-Hydroxyquinoline-7-carboxylic acid	>64	>64	>64
2022-03-30	Broth	A29	Clostridioides difficile	DSM 1296	8-Hydroxyquinoline-7-carboxylic acid	>64	>64	>64
2022-03-30	Broth	A28	Clostridium perfringens Type C	NCTC 10719	8-Hydroxyquinoline-7-carboxylic acid	ng	>64	>64
2022-03-30	Broth	A44	Clostridium perfringens Type A	NCTC 8237	8-Hydroxyquinoline-7-carboxylic acid	>64	>64	>64
2022-03-30	Broth	Laos collection	Escherichia coli	HCS.1831	8-Hydroxyquinoline-7-carboxylic acid	>64	>64	>64
2022-03-30	Broth	Laos collection	Escherichia coli	SCS.1820	8-Hydroxyquinoline-7-carboxylic acid	>64	>64	>64
2022-03-30	Broth	A27	Ornithobacterium rhinotracheale	DSM 15997	8-Hydroxyquinoline-7-carboxylic acid	>64	>64	64
2022-03-25	Broth	A35	Pasteurella multocida	DSM 16031	8-Hydroxyquinoline-7-carboxylic acid	>32	>32	>32
2022-03-30	Broth	A25	Streptococcus gallinaceus	DSM 15349	8-Hydroxyquinoline-7-carboxylic acid	>64	>64	>64
2022-03-30	Broth	A20	Streptococcus iniae	DSM 20576	8-Hydroxyquinoline-7-carboxylic acid	>64	>64	>64
2022-03-30	Broth	A34	Streptococcus suis	DSM 9682	8-Hydroxyquinoline-7-carboxylic acid	>64	>64	>64
2022-03-25	Broth	A17	Yersinia enterocolitica	DSM 23247	8-Hydroxyquinoline-7-carboxylic acid	>32	>32	>32
2022-09-13	Broth	A18	Actinobacillus suis	DSM 22433	8-hydroxyquinoline-5-carboxylic acid (IOX1)	>128	>128	>128
2022-09-13	Broth	A9	Aeromonas hydrophila	DSM 30016	8-hydroxyquinoline-5-carboxylic acid (IOX1)	>128
2022-09-14	Broth	QC	Escherichia coli ATCC	ATCC 25922	8-hydroxyquinoline-5-carboxylic acid (IOX1)	>128	>128
2022-02-09	Broth	A38	Bordetella bronchiseptica	DSM 13414	8-hydroxyquinoline-5-carboxylic acid (IOX1)	>32	>32	ng
2022-09-14	Broth	A44	Clostridium perfringens Type A	NCTC 8237	8-hydroxyquinoline-5-carboxylic acid (IOX1)		>128	>128
2022-02-09	Broth	A22	Edwardsiella tarda	DSM 30052	8-hydroxyquinoline-5-carboxylic acid (IOX1)	>32	>32	>32
2022-09-13	Broth	A12	Escherichia coli APEC O1:K1	DSM 103262	8-hydroxyquinoline-5-carboxylic acid (IOX1)	>128
2022-09-13	Broth	A13	Escherichia coli APEC O78:K80	DSM 103263	8-hydroxyquinoline-5-carboxylic acid (IOX1)	>128
2022-09-13	Broth	A23	Listeria monocytogenes	DSM 20600	8-hydroxyquinoline-5-carboxylic acid (IOX1)	>128
2022-09-13	Broth	A35	Pasteurella multocida	DSM 16031	8-hydroxyquinoline-5-carboxylic acid (IOX1)	>128
2022-09-13	Broth	A1	Salmonella Enteritidis	DSM 17420	8-hydroxyquinoline-5-carboxylic acid (IOX1)	>128	>128
2022-09-13	Broth	A14	Salmonella Gallinarum	DSM 4883	8-hydroxyquinoline-5-carboxylic acid (IOX1)	>128
2022-09-13	Broth	A15	Salmonella Kentucky	NCTC 5799	8-hydroxyquinoline-5-carboxylic acid (IOX1)	>128
2022-09-13	Broth	A2	Salmonella Typhimurium	DSM 19587	8-hydroxyquinoline-5-carboxylic acid (IOX1)	>128
2022-09-13	Broth	A16	Staphylococcus aureus	DSM 346	8-hydroxyquinoline-5-carboxylic acid (IOX1)	>128
2022-09-13	Broth	A25	Streptococcus gallinaceus	DSM 15349	8-hydroxyquinoline-5-carboxylic acid (IOX1)	>128	>128
2022-02-09	Broth	A20	Streptococcus iniae	DSM 20576	8-hydroxyquinoline-5-carboxylic acid (IOX1)	>64	>64	64
2022-02-09	Broth	A34	Streptococcus suis	DSM 9682	8-hydroxyquinoline-5-carboxylic acid (IOX1)	>64	>64	64
2022-09-13	Broth	A17	Yersinia enterocolitica	DSM 23247	8-hydroxyquinoline-5-carboxylic acid (IOX1)	128
2022-05-25	Broth	A9	Aeromonas hydrophila	DSM 30016	5-amino-8-hydroxyquinoline dihydrochloride	>16	/	/
2022-05-31	Broth	QC	Escherichia coli ATCC	ATCC 25922	5-amino-8-hydroxyquinoline dihydrochloride	>32	>32	>32
2022-05-25	Broth	A38	Bordetella bronchiseptica	DSM 13414	5-amino-8-hydroxyquinoline dihydrochloride	>16	/	/
2022-05-31	Broth	A37	Campylobacter lari	DSM 11375	5-amino-8-hydroxyquinoline dihydrochloride	/	64	/
2022-05-31	Broth	A22	Edwardsiella tarda	DSM 30052	5-amino-8-hydroxyquinoline dihydrochloride	16	/	/
2022-05-31	Broth	A21	Erysipelothrix rhusiopathiae	DSM 5055	5-amino-8-hydroxyquinoline dihydrochloride	>32	/	/
2022-05-31	Broth	A12	Escherichia coli APEC O1:K1	DSM 103262	5-amino-8-hydroxyquinoline dihydrochloride	>32	/	/
2022-05-31	Broth	A13	Escherichia coli APEC O78:K80	DSM 103263	5-amino-8-hydroxyquinoline dihydrochloride	>32	/	/
2022-05-31	Broth	A23	Listeria monocytogenes	DSM 20600	5-amino-8-hydroxyquinoline dihydrochloride	>32	/	/
2022-05-31	Broth	A27	Ornithobacterium rhinotracheale	DSM 15997	5-amino-8-hydroxyquinoline dihydrochloride	/	64	/
2022-05-31	Broth	A35	Pasteurella multocida	DSM 16031	5-amino-8-hydroxyquinoline dihydrochloride	32	/	/
2022-05-31	Broth	A1	Salmonella Enteritidis	DSM 17420	5-amino-8-hydroxyquinoline dihydrochloride	>32	/	/
2022-05-31	Broth	A14	Salmonella Gallinarum	DSM 4883	5-amino-8-hydroxyquinoline dihydrochloride	>32	/	/
2022-05-25	Broth	A15	Salmonella Kentucky	NCTC 5799	5-amino-8-hydroxyquinoline dihydrochloride	>16	/	/
2022-05-31	Broth	A2	Salmonella Typhimurium	DSM 19587	5-amino-8-hydroxyquinoline dihydrochloride	>32	/	/
2022-05-25	Broth	A16	Staphylococcus aureus	DSM 346	5-amino-8-hydroxyquinoline dihydrochloride	>16	/	/
2022-05-31	Broth	A25	Streptococcus gallinaceus	DSM 15349	5-amino-8-hydroxyquinoline dihydrochloride	>32	/	/
2022-05-31	Broth	A20	Streptococcus iniae	DSM 20576	5-amino-8-hydroxyquinoline dihydrochloride	>32	/	/
2022-05-31	Broth	A34	Streptococcus suis	DSM 9682	5-amino-8-hydroxyquinoline dihydrochloride	>32	/	/
2022-05-25	Broth	A17	Yersinia enterocolitica	DSM 23247	5-amino-8-hydroxyquinoline dihydrochloride	>16	/	/
2022-05-25	Broth	A9	Aeromonas hydrophila	DSM 30016	5-chloro-7-iodoquinolin-8-ol (Clioquinol)	4	/	/
2022-05-31	Broth	QC	Escherichia coli ATCC	ATCC 25922	5-chloro-7-iodoquinolin-8-ol (Clioquinol)	16	32	32
2022-05-25	Broth	A38	Bordetella bronchiseptica	DSM 13414	5-chloro-7-iodoquinolin-8-ol (Clioquinol)	4	/	/
2022-05-31	Broth	A37	Campylobacter lari	DSM 11375	5-chloro-7-iodoquinolin-8-ol (Clioquinol)	/	4	/
2022-05-31	Broth	A22	Edwardsiella tarda	DSM 30052	5-chloro-7-iodoquinolin-8-ol (Clioquinol)	2	/	/
2022-05-31	Broth	A21	Erysipelothrix rhusiopathiae	DSM 5055	5-chloro-7-iodoquinolin-8-ol (Clioquinol)	>64	/	/
2022-05-31	Broth	A12	Escherichia coli APEC O1:K1	DSM 103262	5-chloro-7-iodoquinolin-8-ol (Clioquinol)	16	/	/
2022-05-31	Broth	A13	Escherichia coli APEC O78:K80	DSM 103263	5-chloro-7-iodoquinolin-8-ol (Clioquinol)	32	/	/
2022-05-31	Broth	A23	Listeria monocytogenes	DSM 20600	5-chloro-7-iodoquinolin-8-ol (Clioquinol)	16	/	/
2022-05-31	Broth	A27	Ornithobacterium rhinotracheale	DSM 15997	5-chloro-7-iodoquinolin-8-ol (Clioquinol)	/	8	/
2022-05-31	Broth	A35	Pasteurella multocida	DSM 16031	5-chloro-7-iodoquinolin-8-ol (Clioquinol)	1	/	/
2022-05-31	Broth	A1	Salmonella Enteritidis	DSM 17420	5-chloro-7-iodoquinolin-8-ol (Clioquinol)	16	/	/
2022-05-31	Broth	A14	Salmonella Gallinarum	DSM 4883	5-chloro-7-iodoquinolin-8-ol (Clioquinol)	8	/	/
2022-05-25	Broth	A15	Salmonella Kentucky	NCTC 5799	5-chloro-7-iodoquinolin-8-ol (Clioquinol)	32	/	/
2022-05-31	Broth	A2	Salmonella Typhimurium	DSM 19587	5-chloro-7-iodoquinolin-8-ol (Clioquinol)	32	/	/
2022-05-25	Broth	A16	Staphylococcus aureus	DSM 346	5-chloro-7-iodoquinolin-8-ol (Clioquinol)	8	/	/
2022-05-31	Broth	A25	Streptococcus gallinaceus	DSM 15349	5-chloro-7-iodoquinolin-8-ol (Clioquinol)	64	/	/
2022-05-31	Broth	A20	Streptococcus iniae	DSM 20576	5-chloro-7-iodoquinolin-8-ol (Clioquinol)	64	/	/
2022-05-31	Broth	A34	Streptococcus suis	DSM 9682	5-chloro-7-iodoquinolin-8-ol (Clioquinol)	64	/	/
2022-05-25	Broth	A17	Yersinia enterocolitica	DSM 23247	5-chloro-7-iodoquinolin-8-ol (Clioquinol)	4	/	/
2022-07-08	Broth	A18	Actinobacillus suis	DSM 22433	7-bromo-5-chloroquinolin-8-ol	16	/	16
2022-07-08	Broth	A9	Aeromonas hydrophila	DSM 30016	7-bromo-5-chloroquinolin-8-ol	4	/	/
2022-07-06	Broth	QC	Escherichia coli ATCC	ATCC 25922	7-bromo-5-chloroquinolin-8-ol	8	/	8
2022-07-08	Broth	A38	Bordetella bronchiseptica	DSM 13414	7-bromo-5-chloroquinolin-8-ol	4	/	/
2022-07-08	Broth	A8	Campylobacter jejuni	DSM 24114	7-bromo-5-chloroquinolin-8-ol	/	8	/
2022-07-08	Broth	A37	Campylobacter lari	DSM 11375	7-bromo-5-chloroquinolin-8-ol	/	4	ng
2022-08-19	Broth	QC	Escherichia coli ATCC	ATCC 25922	7-chloro-5-nitroquinolin-8-ol	8
2022-08-20	Broth	A8	Campylobacter jejuni	DSM 24114	7-chloro-5-nitroquinolin-8-ol		4
2022-08-20	Broth	A37	Campylobacter lari	DSM 11375	7-chloro-5-nitroquinolin-8-ol		2
2022-08-20	Broth	A27	Ornithobacterium rhinotracheale	DSM 15997	7-chloro-5-nitroquinolin-8-ol	4	4	4
2022-08-19	Broth	A22	Edwardsiella tarda	DSM 30052	7-chloro-5-nitroquinolin-8-ol	1
2022-08-19	Broth	A38	Bordetella bronchiseptica	DSM 13414	7-chloro-5-nitroquinolin-8-ol	4
2022-08-19	Broth	A20	Streptococcus iniae	DSM 20576	7-chloro-5-nitroquinolin-8-ol	16	8	16
2022-08-19	Broth	A21	Erysipelothrix rhusiopathiae	DSM 5055	7-chloro-5-nitroquinolin-8-ol	16
2022-08-19	Broth	A23	Listeria monocytogenes	DSM 20600	7-chloro-5-nitroquinolin-8-ol	16
2022-08-19	Broth	A34	Streptococcus suis	DSM 9682	7-chloro-5-nitroquinolin-8-ol	32
2022-08-18	Broth	A12	Escherichia coli APEC O1:K1	DSM 103262	7-chloro-5-nitroquinolin-8-ol	8	8	8
2022-08-18	Broth	A13	Escherichia coli APEC O78:K80	DSM 103263	7-chloro-5-nitroquinolin-8-ol	16
2022-08-18	Broth	A1	Salmonella Enteritidis	DSM 17420	7-chloro-5-nitroquinolin-8-ol	4
2022-08-18	Broth	A2	Salmonella Typhimurium	DSM 19587	7-chloro-5-nitroquinolin-8-ol	8
2022-08-18	Broth	A9	Aeromonas hydrophila	DSM 30016	7-chloro-5-nitroquinolin-8-ol	2
2022-08-18	Broth	A14	Salmonella Gallinarum	DSM 4883	7-chloro-5-nitroquinolin-8-ol	2
2022-08-18	Broth	A15	Salmonella Kentucky	NCTC 5799	7-chloro-5-nitroquinolin-8-ol	8
2022-08-18	Broth	A16	Staphylococcus aureus	DSM 346	7-chloro-5-nitroquinolin-8-ol	8
2022-08-18	Broth	A17	Yersinia enterocolitica	DSM 23247	7-chloro-5-nitroquinolin-8-ol	2
2022-08-18	Broth	A18	Actinobacillus suis	DSM 22433	7-chloro-5-nitroquinolin-8-ol	1	0.5	1
2022-08-18	Broth	A35	Pasteurella multocida	DSM 16031	7-chloro-5-nitroquinolin-8-ol	4	2	4
2022-08-18	Broth	A28	Clostridium perfringens Type C	NCTC 10719	7-chloro-5-nitroquinolin-8-ol	ng	2	8
2022-08-18	Broth	A44	Clostridium perfringens Type A	NCTC 8237	7-chloro-5-nitroquinolin-8-ol	ng	1	8
2022-07-08	Broth	A29	Clostridioides difficile	DSM 1296	7-bromo-5-chloroquinolin-8-ol	/	ng	16
2022-07-08	Broth	A28	Clostridium perfringens Type C	NCTC 10719	7-bromo-5-chloroquinolin-8-ol	/	16	32
2022-07-08	Broth	A44	Clostridium perfringens Type A	NCTC 8237	7-bromo-5-chloroquinolin-8-ol	/	32	32
2022-07-08	Broth	A22	Edwardsiella tarda	DSM 30052	7-bromo-5-chloroquinolin-8-ol	2	/	/
2022-07-01	Broth	A21	Erysipelothrix rhusiopathiae	DSM 5055	7-bromo-5-chloroquinolin-8-ol	32	/	/
2022-07-06	Broth	A12	Escherichia coli APEC O1:K1	DSM 103262	7-bromo-5-chloroquinolin-8-ol	8	/	/
2022-07-06	Broth	A13	Escherichia coli APEC O78:K80	DSM 103263	7-bromo-5-chloroquinolin-8-ol	8	/	/
2022-07-08	Broth	A23	Listeria monocytogenes	DSM 20600	7-bromo-5-chloroquinolin-8-ol	4	/	/
2022-07-08	Broth	A27	Ornithobacterium rhinotracheale	DSM 15997	7-bromo-5-chloroquinolin-8-ol	/	16	ng
2022-07-08	Broth	A35	Pasteurella multocida	DSM 16031	7-bromo-5-chloroquinolin-8-ol	1	/	/
2022-07-06	Broth	A1	Salmonella Enteritidis	DSM 17420	7-bromo-5-chloroquinolin-8-ol	8	/	/
2022-07-06	Broth	A14	Salmonella Gallinarum	DSM 4883	7-bromo-5-chloroquinolin-8-ol	4	/	/
2022-07-06	Broth	A15	Salmonella Kentucky	NCTC 5799	7-bromo-5-chloroquinolin-8-ol	16	/	/
2022-07-06	Broth	A2	Salmonella Typhimurium	DSM 19587	7-bromo-5-chloroquinolin-8-ol	16	/	/
2022-07-06	Broth	A16	Staphylococcus aureus	DSM 346	7-bromo-5-chloroquinolin-8-ol	8	/	/
2022-07-01	Broth	A25	Streptococcus gallinaceus	DSM 15349	7-bromo-5-chloroquinolin-8-ol	32	/	/
2022-07-08	Broth	A20	Streptococcus iniae	DSM 20576	7-bromo-5-chloroquinolin-8-ol	/	32	/
2022-07-08	Broth	A34	Streptococcus suis	DSM 9682	7-bromo-5-chloroquinolin-8-ol	32	/	/
2022-07-06	Broth	A17	Yersinia enterocolitica	DSM 23247	7-bromo-5-chloroquinolin-8-ol	4	/	/
2022-07-08	Broth	A18	Actinobacillus suis	DSM 22433	5,7-diiodoquinolin-8-ol	32	/	32
2022-07-08	Broth	A9	Aeromonas hydrophila	DSM 30016	5,7-diiodoquinolin-8-ol	8	/	/
2022-07-06	Broth	QC	Escherichia coli ATCC	ATCC 25922	5,7-diiodoquinolin-8-ol	16	/	32
2022-07-08	Broth	A38	Bordetella bronchiseptica	DSM 13414	5,7-diiodoquinolin-8-ol	8	/	/
2022-07-08	Broth	A8	Campylobacter jejuni	DSM 24114	5,7-diiodoquinolin-8-ol	/	16	/
2022-07-08	Broth	A37	Campylobacter lari	DSM 11375	5,7-diiodoquinolin-8-ol	/	16	ng
2022-07-08	Broth	A29	Clostridioides difficile	DSM 1296	5,7-diiodoquinolin-8-ol	/	ng	16
2022-07-08	Broth	A28	Clostridium perfringens Type C	NCTC 10719	5,7-diiodoquinolin-8-ol	/	32	64
2022-07-08	Broth	A44	Clostridium perfringens Type A	NCTC 8237	5,7-diiodoquinolin-8-ol	/	32	64
2022-07-08	Broth	A22	Edwardsiella tarda	DSM 30052	5,7-diiodoquinolin-8-ol	4	/	/
2022-07-01	Broth	A21	Erysipelothrix rhusiopathiae	DSM 5055	5,7-diiodoquinolin-8-ol	>32	/	/
2022-07-06	Broth	A12	Escherichia coli APEC O1:K1	DSM 103262	5,7-diiodoquinolin-8-ol	16	/	/
2022-07-06	Broth	A13	Escherichia coli APEC O78:K80	DSM 103263	5,7-diiodoquinolin-8-ol	16	/	/
2022-07-08	Broth	A23	Listeria monocytogenes	DSM 20600	5,7-diiodoquinolin-8-ol	0.25	/	/
2022-07-08	Broth	A27	Ornithobacterium rhinotracheale	DSM 15997	5,7-diiodoquinolin-8-ol	/	16	ng
2022-07-08	Broth	A35	Pasteurella multocida	DSM 16031	5,7-diiodoquinolin-8-ol	1	/	/
2022-07-06	Broth	A1	Salmonella Enteritidis	DSM 17420	5,7-diiodoquinolin-8-ol	16	/	/
2022-07-06	Broth	A14	Salmonella Gallinarum	DSM 4883	5,7-diiodoquinolin-8-ol	8	/	/
2022-07-06	Broth	A15	Salmonella Kentucky	NCTC 5799	5,7-diiodoquinolin-8-ol	32	/	/
2022-07-06	Broth	A2	Salmonella Typhimurium	DSM 19587	5,7-diiodoquinolin-8-ol	32	/	/
2022-07-06	Broth	A16	Staphylococcus aureus	DSM 346	5,7-diiodoquinolin-8-ol	8	/	/
2022-07-01	Broth	A25	Streptococcus gallinaceus	DSM 15349	5,7-diiodoquinolin-8-ol	>32	/	/
2022-07-08	Broth	A20	Streptococcus iniae	DSM 20576	5,7-diiodoquinolin-8-ol	/	32	/
2022-07-08	Broth	A34	Streptococcus suis	DSM 9682	5,7-diiodoquinolin-8-ol	32	/	/
2022-07-06	Broth	A17	Yersinia enterocolitica	DSM 23247	5,7-diiodoquinolin-8-ol	8	/	/
2022-07-08	Broth	A18	Actinobacillus suis	DSM 22433	5,7-diiodo-2-methylquinolin-8-ol	32	/	>64
2022-07-08	Broth	A9	Aeromonas hydrophila	DSM 30016	5,7-diiodo-2-methylquinolin-8-ol	>64	/	/
2022-07-06	Broth	QC	Escherichia coli ATCC	ATCC 25922	5,7-diiodo-2-methylquinolin-8-ol	>64	/	>64
2022-07-08	Broth	A38	Bordetella bronchiseptica	DSM 13414	5,7-diiodo-2-methylquinolin-8-ol	>64	/	/
2022-07-08	Broth	A8	Campylobacter jejuni	DSM 24114	5,7-diiodo-2-methylquinolin-8-ol	/	16	/
2022-07-08	Broth	A37	Campylobacter lari	DSM 11375	5,7-diiodo-2-methylquinolin-8-ol	/	16	ng
2022-07-08	Broth	A29	Clostridioides difficile	DSM 1296	5,7-diiodo-2-methylquinolin-8-ol	/	ng	16
2022-07-08	Broth	A28	Clostridium perfringens Type C	NCTC 10719	5,7-diiodo-2-methylquinolin-8-ol	/	16	32
2022-07-08	Broth	A44	Clostridium perfringens Type A	NCTC 8237	5,7-diiodo-2-methylquinolin-8-ol	/	16	32
2022-07-01	Broth	A22	Edwardsiella tarda	DSM 30052	5,7-diiodo-2-methylquinolin-8-ol	16	/	/
2022-07-01	Broth	A21	Erysipelothrix rhusiopathiae	DSM 5055	5,7-diiodo-2-methylquinolin-8-ol	>32	/	/
2022-07-06	Broth	A12	Escherichia coli APEC O1:K1	DSM 103262	5,7-diiodo-2-methylquinolin-8-ol	>64	/	/
2022-07-06	Broth	A13	Escherichia coli APEC O78:K80	DSM 103263	5,7-diiodo-2-methylquinolin-8-ol	>64	/	/
2022-07-01	Broth	A23	Listeria monocytogenes	DSM 20600	5,7-diiodo-2-methylquinolin-8-ol	1	/	/
2022-07-08	Broth	A27	Ornithobacterium rhinotracheale	DSM 15997	5,7-diiodo-2-methylquinolin-8-ol	/	8	ng
2022-07-08	Broth	A35	Pasteurella multocida	DSM 16031	5,7-diiodo-2-methylquinolin-8-ol	2	/	/
2022-07-06	Broth	A1	Salmonella Enteritidis	DSM 17420	5,7-diiodo-2-methylquinolin-8-ol	>64	/	/
2022-07-06	Broth	A14	Salmonella Gallinarum	DSM 4883	5,7-diiodo-2-methylquinolin-8-ol	>64	/	/
2022-07-06	Broth	A15	Salmonella Kentucky	NCTC 5799	5,7-diiodo-2-methylquinolin-8-ol	>64	/	/
2022-07-06	Broth	A2	Salmonella Typhimurium	DSM 19587	5,7-diiodo-2-methylquinolin-8-ol	>64	/	/
2022-07-06	Broth	A16	Staphylococcus aureus	DSM 346	5,7-diiodo-2-methylquinolin-8-ol	8	/	/
2022-07-01	Broth	A25	Streptococcus gallinaceus	DSM 15349	5,7-diiodo-2-methylquinolin-8-ol	>32	/	/
2022-07-01	Broth	A20	Streptococcus iniae	DSM 20576	5,7-diiodo-2-methylquinolin-8-ol	/	32	/
2022-07-08	Broth	A34	Streptococcus suis	DSM 9682	5,7-diiodo-2-methylquinolin-8-ol	>64	/	/
2022-07-06	Broth	A17	Yersinia enterocolitica	DSM 23247	5,7-diiodo-2-methylquinolin-8-ol	16	/	/
2022-07-06	Broth	QC	Escherichia coli ATCC	ATCC 25922	6,7-dichloro-5,8-dihydroquionline-5,8-dione (6,7-dichloroquionline-5,8-dione)	>64	/	>64
2022-07-06	Broth	A1	Salmonella Enteritidis	DSM 17420	6,7-dichloro-5,8-dihydroquionline-5,8-dione (6,7-dichloroquionline-5,8-dione)	>64	/	/
2022-07-06	Broth	A12	Escherichia coli APEC O1:K1	DSM 103262	6,7-dichloro-5,8-dihydroquionline-5,8-dione (6,7-dichloroquionline-5,8-dione)	>64	/	/
2022-07-06	Broth	A13	Escherichia coli APEC O78:K80	DSM 103263	6,7-dichloro-5,8-dihydroquionline-5,8-dione (6,7-dichloroquionline-5,8-dione)	>64	/	/
2022-02-18	Broth	QC	Escherichia coli ATCC	ATCC 25922	Avilamycin	>32	>32	>32
2022-02-18	Broth	A1	Salmonella Enteritidis	DSM 17420	Avilamycin	>32	>32	>32
2022-02-18	Broth	A16	Staphylococcus aureus	DSM 346	Avilamycin	8	1	4
2022-02-18	Broth	A18	Actinobacillus suis	DSM 22433	Avilamycin	32	32	32
2022-02-04	Broth	A12	Escherichia coli APEC O1:K1	DSM 103262	Avilamycin	>32	>32	>32
2022-02-04	Broth	A13	Escherichia coli APEC O78:K80	DSM 103263	Avilamycin	>32	>32	>32
2022-02-02	Broth	A17	Yersinia enterocolitica	DSM 23247	Avilamycin	32	32	32
2022-02-02	Broth	A15	Salmonella Kentucky	NCTC 5799	Avilamycin	>32	>32	>32
2022-02-02	Broth	A14	Salmonella Gallinarum	DSM 4883	Avilamycin	>32	>32	>32
2022-02-18	Broth	A21	Erysipelothrix rhusiopathiae	DSM 5055	Avilamycin	1	0.5	1
2022-02-18	Broth	A27	Ornithobacterium rhinotracheale	DSM 15997	Avilamycin	4
2022-02-04	Broth	A2	Salmonella Typhimurium	DSM 19587	Avilamycin	>32	>32	>32
2022-02-04	Broth	A20	Streptococcus iniae	DSM 20576	Avilamycin	2	1	2
2022-02-02	Broth	A22	Edwardsiella tarda	DSM 30052	Avilamycin	16	16	16
2022-02-02	Broth	A38	Bordetella bronchiseptica	DSM 13414	Avilamycin	>32	>32	ng
2022-02-04	Broth	A9	Aeromonas hydrophila	DSM 30016	Avilamycin	32	32	32
2022-01-20	Broth	QC	Escherichia coli ATCC	ATCC 25922	Bicyclomycin Benzoate	>32	>32	>32
2022-01-20	Broth	A17	Yersinia enterocolitica	DSM 23247	Bicyclomycin Benzoate	>32	>32	>32
2022-01-18	Broth	A1	Salmonella Enteritidis	DSM 17420	Bicyclomycin Benzoate	>32	>32	>32
2022-01-18	Broth	A13	Escherichia coli APEC O78:K80	DSM 103263	Bicyclomycin Benzoate	>32	>32	32
2022-01-18	Broth	A14	Salmonella Gallinarum	DSM 4883	Bicyclomycin Benzoate	>32	32	>32
2022-01-18	Broth	A15	Salmonella Kentucky	NCTC 5799	Bicyclomycin Benzoate	>32	>32	>32
2022-01-20	Broth	A22	Edwardsiella tarda	DSM 30052	Bicyclomycin Benzoate	16	16	16
2022-01-18	Broth	A2	Salmonella Typhimurium	DSM 19587	Bicyclomycin Benzoate	>32	>32	>32
2022-01-18	Broth	A38	Bordetella bronchiseptica	DSM 13414	Bicyclomycin Benzoate	>32	>32	ng
2022-01-20	Broth	A9	Aeromonas hydrophila	DSM 30016	Bicyclomycin Benzoate	32	>32	32
2022-01-06	Broth	QC	Escherichia coli ATCC	ATCC 25922	Cefadroxil	8	8	8
2022-01-06	Broth	A17	Yersinia enterocolitica	DSM 23247	Cefadroxil	32	8	8
2022-01-06	Broth	A1	Salmonella Enteritidis	DSM 17420	Cefadroxil	8	16	8
2022-01-06	Broth	A2	Salmonella Typhimurium	DSM 19587	Cefadroxil	8	8	8
2022-01-06	Broth	A13	Escherichia coli APEC O78:K80	DSM 103263	Cefadroxil	>32	8	8
2022-01-06	Broth	A14	Salmonella Gallinarum	DSM 4883	Cefadroxil	4	8	8
2022-01-06	Broth	A15	Salmonella Kentucky	NCTC 5799	Cefadroxil	8	16	4
2022-01-06	Broth	A38	Bordetella bronchiseptica	DSM 13414	Cefadroxil	>32	>32	ng
2022-01-06	Broth	QC	Escherichia coli ATCC	ATCC 25922	Cefalexin	8	8	8
2022-01-06	Broth	A17	Yersinia enterocolitica	DSM 23247	Cefalexin	32	4	8
2022-01-06	Broth	A1	Salmonella Enteritidis	DSM 17420	Cefalexin	8	16	8
2022-01-06	Broth	A2	Salmonella Typhimurium	DSM 19587	Cefalexin	8	8	8
2022-01-06	Broth	A13	Escherichia coli APEC O78:K80	DSM 103263	Cefalexin	>32	8	8
2022-01-06	Broth	A14	Salmonella Gallinarum	DSM 4883	Cefalexin	4	8	8
2022-01-06	Broth	A15	Salmonella Kentucky	NCTC 5799	Cefalexin	8	4	8
2022-01-06	Broth	A38	Bordetella bronchiseptica	DSM 13414	Cefalexin	>32	>32	ng
2022-01-28	Broth	QC	Escherichia coli ATCC	ATCC 25922	Colistin	0.5	0.5	0.5
2022-01-28	Broth	A12	Escherichia coli APEC O1:K1	DSM 103262	Colistin	1	0.5	0.5
2022-01-28	Broth	A13	Escherichia coli APEC O78:K80	DSM 103263	Colistin	0.5	0.5	0.5
2022-01-28	Broth	A1	Salmonella Enteritidis	DSM 17420	Colistin	0.5	0.5	0.5
2022-01-25	Broth	A14	Salmonella Gallinarum	DSM 4883	Colistin	0.5	1	0.5
2022-01-25	Broth	A15	Salmonella Kentucky	NCTC 5799	Colistin	0.5	1	1
2022-01-25	Broth	A17	Yersinia enterocolitica	DSM 23247	Colistin	1	0.5	0.5
2022-01-28	Broth	A38	Bordetella bronchiseptica	DSM 13414	Colistin	1	0.5	ng
2022-01-28	Broth	A9	Aeromonas hydrophila	DSM 30016	Colistin	2	4	2
2022-01-28	Broth	A22	Edwardsiella tarda	DSM 30052	Colistin	0.5	0.5	0.5
2022-01-28	Broth	A20	Streptococcus iniae	DSM 20576	Colistin	>32	>32	>32
2022-01-25	Broth	A2	Salmonella Typhimurium	DSM 19587	Colistin	1	2	1
2022-08-19	Broth	QC	Escherichia coli ATCC	ATCC 25922	Dantrolene	>64
2022-08-18	Broth	A12	Escherichia coli APEC O1:K1	DSM 103262	Dantrolene	>64	>64	>64
2022-08-18	Broth	A13	Escherichia coli APEC O78:K80	DSM 103263	Dantrolene	>64
2022-08-18	Broth	A1	Salmonella Enteritidis	DSM 17420	Dantrolene	>64
2022-08-18	Broth	A14	Salmonella Gallinarum	DSM 4883	Dantrolene	>64
2022-08-18	Broth	A15	Salmonella Kentucky	NCTC 5799	Dantrolene	>64
2022-08-18	Broth	A16	Staphylococcus aureus	DSM 346	Dantrolene	>64
2022-08-18	Broth	A17	Yersinia enterocolitica	DSM 23247	Dantrolene	>64
2022-08-18	Broth	A18	Actinobacillus suis	DSM 22433	Dantrolene	>64	>64	64
2022-08-20	Broth	A27	Ornithobacterium rhinotracheale	DSM 15997	Dantrolene	32	>64	64
2022-08-19	Broth	A22	Edwardsiella tarda	DSM 30052	Dantrolene	>64
2022-08-19	Broth	A20	Streptococcus iniae	DSM 20576	Dantrolene	>64	>64	>64
2022-08-19	Broth	A21	Erysipelothrix rhusiopathiae	DSM 5055	Dantrolene	>64
2022-08-19	Broth	A23	Listeria monocytogenes	DSM 20600	Dantrolene	>64
2022-08-18	Broth	A2	Salmonella Typhimurium	DSM 19587	Dantrolene	>64
2022-08-18	Broth	A28	Clostridium perfringens Type C	NCTC 10719	Dantrolene	ng	>64	>64
2022-08-20	Broth	A8	Campylobacter jejuni	DSM 24114	Dantrolene		32
2022-08-20	Broth	A37	Campylobacter lari	DSM 11375	Dantrolene		64
2022-08-19	Broth	A38	Bordetella bronchiseptica	DSM 13414	Dantrolene	>64
2022-08-19	Broth	A34	Streptococcus suis	DSM 9682	Dantrolene	>64
2022-08-18	Broth	A9	Aeromonas hydrophila	DSM 30016	Dantrolene	>64
2022-08-18	Broth	A35	Pasteurella multocida	DSM 16031	Dantrolene	64	>64	>64
2022-08-18	Broth	A44	Clostridium perfringens Type A	NCTC 8237	Dantrolene	ng	>64	>64
2022-03-22	Broth	A18	Actinobacillus suis	DSM 22433	6-[(1E)-2-{methyl[(3-methyl-1-benzofuran-2-yl)methyl]carbamoyl}eth-1-en-1-yl]-2-oxo-1,2,3,4-tetrahydro-1,8-naphthyridin-3-aminium chloride	2	2	4
2022-03-22	Broth	QC	Escherichia coli ATCC	ATCC 25922	6-[(1E)-2-{methyl[(3-methyl-1-benzofuran-2-yl)methyl]carbamoyl}eth-1-en-1-yl]-2-oxo-1,2,3,4-tetrahydro-1,8-naphthyridin-3-aminium chloride	4	4	4
2022-03-01	Broth	A16	Staphylococcus aureus	DSM 346	6-[(1E)-2-{methyl[(3-methyl-1-benzofuran-2-yl)methyl]carbamoyl}eth-1-en-1-yl]-2-oxo-1,2,3,4-tetrahydro-1,8-naphthyridin-3-aminium chloride	0.0625	0.0625	0.0625
2022-02-18	Broth	A1	Salmonella Enteritidis	DSM 17420	6-[(1E)-2-{methyl[(3-methyl-1-benzofuran-2-yl)methyl]carbamoyl}eth-1-en-1-yl]-2-oxo-1,2,3,4-tetrahydro-1,8-naphthyridin-3-aminium chloride	16	8	16
2022-02-11	Broth	A12	Escherichia coli APEC O1:K1	DSM 103262	6-[(1E)-2-{methyl[(3-methyl-1-benzofuran-2-yl)methyl]carbamoyl}eth-1-en-1-yl]-2-oxo-1,2,3,4-tetrahydro-1,8-naphthyridin-3-aminium chloride	4	8	8
2022-02-11	Broth	A13	Escherichia coli APEC O78:K80	DSM 103263	6-[(1E)-2-{methyl[(3-methyl-1-benzofuran-2-yl)methyl]carbamoyl}eth-1-en-1-yl]-2-oxo-1,2,3,4-tetrahydro-1,8-naphthyridin-3-aminium chloride	4	8	4
2022-02-11	Broth	A14	Salmonella Gallinarum	DSM 4883	6-[(1E)-2-{methyl[(3-methyl-1-benzofuran-2-yl)methyl]carbamoyl}eth-1-en-1-yl]-2-oxo-1,2,3,4-tetrahydro-1,8-naphthyridin-3-aminium chloride	8	4	8
2022-02-11	Broth	A15	Salmonella Kentucky	NCTC 5799	6-[(1E)-2-{methyl[(3-methyl-1-benzofuran-2-yl)methyl]carbamoyl}eth-1-en-1-yl]-2-oxo-1,2,3,4-tetrahydro-1,8-naphthyridin-3-aminium chloride	4	8	8
2022-03-01	Broth	A21	Erysipelothrix rhusiopathiae	DSM 5055	6-[(1E)-2-{methyl[(3-methyl-1-benzofuran-2-yl)methyl]carbamoyl}eth-1-en-1-yl]-2-oxo-1,2,3,4-tetrahydro-1,8-naphthyridin-3-aminium chloride	32	>32	>32
2022-03-01	Broth	A23	Listeria monocytogenes	DSM 20600	6-[(1E)-2-{methyl[(3-methyl-1-benzofuran-2-yl)methyl]carbamoyl}eth-1-en-1-yl]-2-oxo-1,2,3,4-tetrahydro-1,8-naphthyridin-3-aminium chloride	>32	>32	>32
2022-03-01	Broth	A27	Ornithobacterium rhinotracheale	DSM 15997	6-[(1E)-2-{methyl[(3-methyl-1-benzofuran-2-yl)methyl]carbamoyl}eth-1-en-1-yl]-2-oxo-1,2,3,4-tetrahydro-1,8-naphthyridin-3-aminium chloride	>32	>32
2022-03-01	Broth	A25	Streptococcus gallinaceus	DSM 15349	6-[(1E)-2-{methyl[(3-methyl-1-benzofuran-2-yl)methyl]carbamoyl}eth-1-en-1-yl]-2-oxo-1,2,3,4-tetrahydro-1,8-naphthyridin-3-aminium chloride	32
2022-03-01	Broth	A20	Streptococcus iniae	DSM 20576	6-[(1E)-2-{methyl[(3-methyl-1-benzofuran-2-yl)methyl]carbamoyl}eth-1-en-1-yl]-2-oxo-1,2,3,4-tetrahydro-1,8-naphthyridin-3-aminium chloride	>32	>32	>32
2022-02-11	Broth	A2	Salmonella Typhimurium	DSM 19587	6-[(1E)-2-{methyl[(3-methyl-1-benzofuran-2-yl)methyl]carbamoyl}eth-1-en-1-yl]-2-oxo-1,2,3,4-tetrahydro-1,8-naphthyridin-3-aminium chloride	16	16	16
2021-12-16	Broth	A22	Edwardsiella tarda	DSM 30052	6-[(1E)-2-{methyl[(3-methyl-1-benzofuran-2-yl)methyl]carbamoyl}eth-1-en-1-yl]-2-oxo-1,2,3,4-tetrahydro-1,8-naphthyridin-3-aminium chloride	>32	>32	>32
2022-03-22	Broth	A35	Pasteurella multocida	DSM 16031	6-[(1E)-2-{methyl[(3-methyl-1-benzofuran-2-yl)methyl]carbamoyl}eth-1-en-1-yl]-2-oxo-1,2,3,4-tetrahydro-1,8-naphthyridin-3-aminium chloride	0.25	0.125	0.25
2022-03-01	Broth	A38	Bordetella bronchiseptica	DSM 13414	6-[(1E)-2-{methyl[(3-methyl-1-benzofuran-2-yl)methyl]carbamoyl}eth-1-en-1-yl]-2-oxo-1,2,3,4-tetrahydro-1,8-naphthyridin-3-aminium chloride	>32	>32	ng
2022-03-01	Broth	A35	Pasteurella multocida	DSM 16031	6-[(1E)-2-{methyl[(3-methyl-1-benzofuran-2-yl)methyl]carbamoyl}eth-1-en-1-yl]-2-oxo-1,2,3,4-tetrahydro-1,8-naphthyridin-3-aminium chloride	0.25	0.25	0.125
2022-03-01	Broth	A34	Streptococcus suis	DSM 9682	6-[(1E)-2-{methyl[(3-methyl-1-benzofuran-2-yl)methyl]carbamoyl}eth-1-en-1-yl]-2-oxo-1,2,3,4-tetrahydro-1,8-naphthyridin-3-aminium chloride	>32	>32	>32
2022-03-01	Broth	A37	Campylobacter lari	DSM 11375	6-[(1E)-2-{methyl[(3-methyl-1-benzofuran-2-yl)methyl]carbamoyl}eth-1-en-1-yl]-2-oxo-1,2,3,4-tetrahydro-1,8-naphthyridin-3-aminium chloride	ng	>32	ng
2021-12-16	Broth	A9	Aeromonas hydrophila	DSM 30016	6-[(1E)-2-{methyl[(3-methyl-1-benzofuran-2-yl)methyl]carbamoyl}eth-1-en-1-yl]-2-oxo-1,2,3,4-tetrahydro-1,8-naphthyridin-3-aminium chloride	>32	>32	>32
2022-02-11	Broth	QC	ATCC 25922 E. coli	ATCC 25922	12-(aminomethyl)-3,5,11-trioxa-10-boratricyclo[7.3.0.0²,⁶]dodeca-1(9),2(6),7-trien-10-ol hydrochloride	16	16	16
2022-02-11	Broth	A12	Escherichia coli APEC O1:K1	DSM 103262	12-(aminomethyl)-3,5,11-trioxa-10-boratricyclo[7.3.0.0²,⁶]dodeca-1(9),2(6),7-trien-10-ol hydrochloride	16	16	16
2022-02-11	Broth	A13	Escherichia coli APEC O78:K80	DSM 103263	12-(aminomethyl)-3,5,11-trioxa-10-boratricyclo[7.3.0.0²,⁶]dodeca-1(9),2(6),7-trien-10-ol hydrochloride	>32	32	32
2022-02-11	Broth	A2	Salmonella Typhimurium	DSM 19587	12-(aminomethyl)-3,5,11-trioxa-10-boratricyclo[7.3.0.0²,⁶]dodeca-1(9),2(6),7-trien-10-ol hydrochloride	>32	>32	>32
2022-02-11	Broth	A14	Salmonella Gallinarum	DSM 4883	12-(aminomethyl)-3,5,11-trioxa-10-boratricyclo[7.3.0.0²,⁶]dodeca-1(9),2(6),7-trien-10-ol hydrochloride	>32	>32	>32
2022-02-11	Broth	A15	Salmonella Kentucky	NCTC 5799	12-(aminomethyl)-3,5,11-trioxa-10-boratricyclo[7.3.0.0²,⁶]dodeca-1(9),2(6),7-trien-10-ol hydrochloride	>32	>32	>32
2022-02-09	Broth	A1	Salmonella Enteritidis	DSM 17420	12-(aminomethyl)-3,5,11-trioxa-10-boratricyclo[7.3.0.0²,⁶]dodeca-1(9),2(6),7-trien-10-ol hydrochloride	16	16	16
2022-02-09	Broth	A9	Aeromonas hydrophila	DSM 30016	12-(aminomethyl)-3,5,11-trioxa-10-boratricyclo[7.3.0.0²,⁶]dodeca-1(9),2(6),7-trien-10-ol hydrochloride	>32	>32	>32
2022-02-09	Broth	A22	Edwardsiella tarda	DSM 30052	12-(aminomethyl)-3,5,11-trioxa-10-boratricyclo[7.3.0.0²,⁶]dodeca-1(9),2(6),7-trien-10-ol hydrochloride	>32	16	16
2022-02-09	Broth	A38	Bordetella bronchiseptica	DSM 13414	12-(aminomethyl)-3,5,11-trioxa-10-boratricyclo[7.3.0.0²,⁶]dodeca-1(9),2(6),7-trien-10-ol hydrochloride	>32	>32	ng
2022-02-09	Broth	A17	Yersinia enterocolitica	DSM 23247	12-(aminomethyl)-3,5,11-trioxa-10-boratricyclo[7.3.0.0²,⁶]dodeca-1(9),2(6),7-trien-10-ol hydrochloride	8	16	8
2022-02-09	Broth	A20	Streptococcus iniae	DSM 20576	12-(aminomethyl)-3,5,11-trioxa-10-boratricyclo[7.3.0.0²,⁶]dodeca-1(9),2(6),7-trien-10-ol hydrochloride	>64	>64	>64
2022-02-09	Broth	A34	Streptococcus suis	DSM 9682	12-(aminomethyl)-3,5,11-trioxa-10-boratricyclo[7.3.0.0²,⁶]dodeca-1(9),2(6),7-trien-10-ol hydrochloride	>64	>64	>64
2022-01-06	Broth	QC	Escherichia coli ATCC	ATCC 25922	Dicloxacillin	>32	>32	>32
2022-01-06	Broth	A17	Yersinia enterocolitica	DSM 23247	Dicloxacillin	>32	>32	>32
2022-01-06	Broth	A1	Salmonella Enteritidis	DSM 17420	Dicloxacillin	>32	>32	>32
2022-01-06	Broth	A2	Salmonella Typhimurium	DSM 19587	Dicloxacillin	>32	>32	>32
2022-01-06	Broth	A13	Escherichia coli APEC O78:K80	DSM 103263	Dicloxacillin	>32	>32	>32
2022-01-06	Broth	A14	Salmonella Gallinarum	DSM 4883	Dicloxacillin	>32	>32	>32
2022-01-06	Broth	A15	Salmonella Kentucky	NCTC 5799	Dicloxacillin	>32	>32	>32
2022-01-06	Broth	A38	Bordetella bronchiseptica	DSM 13414	Dicloxacillin	>32	>32	ng
2022-01-28	Broth	QC	Escherichia coli ATCC	ATCC 25922	Enramcin	>32	>32	>32
2022-01-28	Broth	A12	Escherichia coli APEC O1:K1	DSM 103262	Enramcin	>32	>32	>32
2022-01-28	Broth	A13	Escherichia coli APEC O78:K80	DSM 103263	Enramcin	>32	>32	>32
2022-01-28	Broth	A38	Bordetella bronchiseptica	DSM 13414	Enramcin	>32	>32	ng
2022-01-28	Broth	A9	Aeromonas hydrophila	DSM 30016	Enramcin	>32	>32	>32
2022-01-28	Broth	A1	Salmonella Enteritidis	DSM 17420	Enramcin	>32	>32	>32
2022-01-28	Broth	A22	Edwardsiella tarda	DSM 30052	Enramcin	>32	>32	>32
2022-01-28	Broth	A20	Streptococcus iniae	DSM 20576	Enramcin	0.0625	0.125	0.0625
2022-01-25	Broth	A2	Salmonella Typhimurium	DSM 19587	Enramcin	>32	>32	>32
2022-01-25	Broth	A14	Salmonella Gallinarum	DSM 4883	Enramcin	>32	>32	>32
2022-01-25	Broth	A15	Salmonella Kentucky	NCTC 5799	Enramcin	>32	>32	>32
2022-01-25	Broth	A38	Bordetella bronchiseptica	DSM 13414	Enramcin	>32	32	32
2022-01-25	Broth	A17	Yersinia enterocolitica	DSM 23247	Enramcin	>32	>32	32
2022-03-22	Broth	QC	Escherichia coli ATCC	ATCC 25922	(3S)-3-(aminomethyl)-7-(3-hydroxypropoxy)-1,3-dihydro-2,1-benzoxaborol-1-ol hydrochloride (GSK2251052/AN3365)	0.5	0.5	0.5
2022-03-22	Broth	A18	Actinobacillus suis	DSM 22433	(3S)-3-(aminomethyl)-7-(3-hydroxypropoxy)-1,3-dihydro-2,1-benzoxaborol-1-ol hydrochloride (GSK2251052/AN3365)	2	4	2
2022-02-18	Broth	A1	Salmonella Enteritidis	DSM 17420	(3S)-3-(aminomethyl)-7-(3-hydroxypropoxy)-1,3-dihydro-2,1-benzoxaborol-1-ol hydrochloride (GSK2251052/AN3365)	0.25	0.25	0.25
2022-02-18	Broth	A16	Staphylococcus aureus	DSM 346	(3S)-3-(aminomethyl)-7-(3-hydroxypropoxy)-1,3-dihydro-2,1-benzoxaborol-1-ol hydrochloride (GSK2251052/AN3365)	8	8	8
2022-02-11	Broth	A12	Escherichia coli APEC O1:K1	DSM 103262	(3S)-3-(aminomethyl)-7-(3-hydroxypropoxy)-1,3-dihydro-2,1-benzoxaborol-1-ol hydrochloride (GSK2251052/AN3365)	0.5	1	0.5
2022-02-11	Broth	A13	Escherichia coli APEC O78:K80	DSM 103263	(3S)-3-(aminomethyl)-7-(3-hydroxypropoxy)-1,3-dihydro-2,1-benzoxaborol-1-ol hydrochloride (GSK2251052/AN3365)	0.5	0.5	1
2022-02-11	Broth	A14	Salmonella Gallinarum	DSM 4883	(3S)-3-(aminomethyl)-7-(3-hydroxypropoxy)-1,3-dihydro-2,1-benzoxaborol-1-ol hydrochloride (GSK2251052/AN3365)	0.125	0.25	0.25
2022-02-11	Broth	A15	Salmonella Kentucky	NCTC 5799	(3S)-3-(aminomethyl)-7-(3-hydroxypropoxy)-1,3-dihydro-2,1-benzoxaborol-1-ol hydrochloride (GSK2251052/AN3365)	0.5	1	1
2022-01-20	Broth	A17	Yersinia enterocolitica	DSM 23247	(3S)-3-(aminomethyl)-7-(3-hydroxypropoxy)-1,3-dihydro-2,1-benzoxaborol-1-ol hydrochloride (GSK2251052/AN3365)	0.125	0.125	0.0625
2022-01-18	Broth	A2	Salmonella Typhimurium	DSM 19587	(3S)-3-(aminomethyl)-7-(3-hydroxypropoxy)-1,3-dihydro-2,1-benzoxaborol-1-ol hydrochloride (GSK2251052/AN3365)	0.125	0.25	0.0625
2022-03-01	Broth	A21	Erysipelothrix rhusiopathiae	DSM 5055	(3S)-3-(aminomethyl)-7-(3-hydroxypropoxy)-1,3-dihydro-2,1-benzoxaborol-1-ol hydrochloride (GSK2251052/AN3365)	2	2	2
2022-03-01	Broth	A23	Listeria monocytogenes	DSM 20600	(3S)-3-(aminomethyl)-7-(3-hydroxypropoxy)-1,3-dihydro-2,1-benzoxaborol-1-ol hydrochloride (GSK2251052/AN3365)	1	2	1
2022-03-01	Broth	A27	Ornithobacterium rhinotracheale	DSM 15997	(3S)-3-(aminomethyl)-7-(3-hydroxypropoxy)-1,3-dihydro-2,1-benzoxaborol-1-ol hydrochloride (GSK2251052/AN3365)	1	2
2022-03-01	Broth	A25	Streptococcus gallinaceus	DSM 15349	(3S)-3-(aminomethyl)-7-(3-hydroxypropoxy)-1,3-dihydro-2,1-benzoxaborol-1-ol hydrochloride (GSK2251052/AN3365)	2	2
2022-03-01	Broth	A20	Streptococcus iniae	DSM 20576	(3S)-3-(aminomethyl)-7-(3-hydroxypropoxy)-1,3-dihydro-2,1-benzoxaborol-1-ol hydrochloride (GSK2251052/AN3365)	2	2	2
2022-01-20	Broth	A22	Edwardsiella tarda	DSM 30052	(3S)-3-(aminomethyl)-7-(3-hydroxypropoxy)-1,3-dihydro-2,1-benzoxaborol-1-ol hydrochloride (GSK2251052/AN3365)	0.25	0.25	0.125
2022-03-22	Broth	A35	Pasteurella multocida	DSM 16031	(3S)-3-(aminomethyl)-7-(3-hydroxypropoxy)-1,3-dihydro-2,1-benzoxaborol-1-ol hydrochloride (GSK2251052/AN3365)	2	2	2
2022-03-01	Broth	A38	Bordetella bronchiseptica	DSM 13414	(3S)-3-(aminomethyl)-7-(3-hydroxypropoxy)-1,3-dihydro-2,1-benzoxaborol-1-ol hydrochloride (GSK2251052/AN3365)	1	0.5	ng
2022-03-01	Broth	A34	Streptococcus suis	DSM 9682	(3S)-3-(aminomethyl)-7-(3-hydroxypropoxy)-1,3-dihydro-2,1-benzoxaborol-1-ol hydrochloride (GSK2251052/AN3365)	>32	32	>32
2022-03-01	Broth	A37	Campylobacter lari	DSM 11375	(3S)-3-(aminomethyl)-7-(3-hydroxypropoxy)-1,3-dihydro-2,1-benzoxaborol-1-ol hydrochloride (GSK2251052/AN3365)	ng	1	ng
2022-01-20	Broth	A9	Aeromonas hydrophila	DSM 30016	(3S)-3-(aminomethyl)-7-(3-hydroxypropoxy)-1,3-dihydro-2,1-benzoxaborol-1-ol hydrochloride (GSK2251052/AN3365)	0.25	0.25	0.25
2022-08-25	Broth	QC	Escherichia coli ATCC	ATCC 25922	Erythromycin	64
2022-08-25	Broth	A13	Escherichia coli APEC O78:K80	DSM 103263	Erythromycin	32
2022-04-29	Broth	QC	Escherichia coli ATCC	ATCC 25922	Halquinol	8	16	8
2022-04-27	Broth	A9	Aeromonas hydrophila	DSM 30016	Halquinol	4	8	8
2022-04-29	Broth	A44	Clostridium perfringens Type A	NCTC 8237	Halquinol	ng	8	32
2022-04-29	Broth	A38	Bordetella bronchiseptica	DSM 13414	Halquinol	4	8	ng
2022-04-29	Broth	A37	Campylobacter lari	DSM 11375	Halquinol	ng	4	16
2022-04-27	Broth	A35	Pasteurella multocida	DSM 16031	Halquinol	1	1	1
2022-04-29	Broth	A34	Streptococcus suis	DSM 9682	Halquinol	64	32	64
2022-04-29	Broth	A29	Clostridioides difficile	DSM 1296	Halquinol	ng	ng	8
2022-04-29	Broth	A28	Clostridium perfringens Type C	NCTC 10719	Halquinol	/	/	32
2022-04-29	Broth	A27	Ornithobacterium rhinotracheale	DSM 15997	Halquinol	8	16	16
2022-04-27	Broth	A23	Listeria monocytogenes	DSM 20600	Halquinol	32	32	32
2022-04-27	Broth	A21	Erysipelothrix rhusiopathiae	DSM 5055	Halquinol	32	32	64
2022-04-27	Broth	A2	Salmonella Typhimurium	DSM 19587	Halquinol	16	32	32
2022-04-29	Broth	A18	Actinobacillus suis	DSM 22433	Halquinol	32	32	32
2022-04-27	Broth	A17	Yersinia enterocolitica	DSM 23247	Halquinol	4	4	4
2022-04-27	Broth	A16	Staphylococcus aureus	DSM 346	Halquinol	8	8	8
2022-04-29	Broth	A15	Salmonella Kentucky	NCTC 5799	Halquinol	16	64	32
2022-04-29	Broth	A14	Salmonella Gallinarum	DSM 4883	Halquinol	8	8	8
2022-04-27	Broth	A13	Escherichia coli APEC O78:K80	DSM 103263	Halquinol	8	16	8
2022-04-27	Broth	A12	Escherichia coli APEC O1:K1	DSM 103262	Halquinol	16	8	16
2022-04-27	Broth	A1	Salmonella Enteritidis	DSM 17420	Halquinol	8	16	8
2022-07-06	Broth	A14	Salmonella Gallinarum	DSM 4883	6,7-dichloro-5,8-dihydroquionline-5,8-dione (6,7-dichloroquionline-5,8-dione)	>64	/	/
2022-07-06	Broth	A15	Salmonella Kentucky	NCTC 5799	6,7-dichloro-5,8-dihydroquionline-5,8-dione (6,7-dichloroquionline-5,8-dione)	>64	/	/
2022-07-06	Broth	A16	Staphylococcus aureus	DSM 346	6,7-dichloro-5,8-dihydroquionline-5,8-dione (6,7-dichloroquionline-5,8-dione)	>64	/	/
2022-07-06	Broth	A17	Yersinia enterocolitica	DSM 23247	6,7-dichloro-5,8-dihydroquionline-5,8-dione (6,7-dichloroquionline-5,8-dione)	32	/	/
2022-07-08	Broth	A18	Actinobacillus suis	DSM 22433	6,7-dichloro-5,8-dihydroquionline-5,8-dione (6,7-dichloroquionline-5,8-dione)	>64	/	>64
2022-07-06	Broth	A2	Salmonella Typhimurium	DSM 19587	6,7-dichloro-5,8-dihydroquionline-5,8-dione (6,7-dichloroquionline-5,8-dione)	>64	/	/
2022-07-08	Broth	A20	Streptococcus iniae	DSM 20576	6,7-dichloro-5,8-dihydroquionline-5,8-dione (6,7-dichloroquionline-5,8-dione)	/	>64	/
2022-07-01	Broth	A21	Erysipelothrix rhusiopathiae	DSM 5055	6,7-dichloro-5,8-dihydroquionline-5,8-dione (6,7-dichloroquionline-5,8-dione)	>32	/	/
2022-07-08	Broth	A22	Edwardsiella tarda	DSM 30052	6,7-dichloro-5,8-dihydroquionline-5,8-dione (6,7-dichloroquionline-5,8-dione)	16	/	/
2022-07-08	Broth	A23	Listeria monocytogenes	DSM 20600	6,7-dichloro-5,8-dihydroquionline-5,8-dione (6,7-dichloroquionline-5,8-dione)	1	/	/
2022-07-08	Broth	A27	Ornithobacterium rhinotracheale	DSM 15997	6,7-dichloro-5,8-dihydroquionline-5,8-dione (6,7-dichloroquionline-5,8-dione)	/	32	ng
2022-07-08	Broth	A28	Clostridium perfringens Type C	NCTC 10719	6,7-dichloro-5,8-dihydroquionline-5,8-dione (6,7-dichloroquionline-5,8-dione)	/	64	>64
2022-07-08	Broth	A29	Clostridioides difficile	DSM 1296	6,7-dichloro-5,8-dihydroquionline-5,8-dione (6,7-dichloroquionline-5,8-dione)	/	ng	>64
2022-07-08	Broth	A34	Streptococcus suis	DSM 9682	6,7-dichloro-5,8-dihydroquionline-5,8-dione (6,7-dichloroquionline-5,8-dione)	>64	/	/
2022-07-08	Broth	A35	Pasteurella multocida	DSM 16031	6,7-dichloro-5,8-dihydroquionline-5,8-dione (6,7-dichloroquionline-5,8-dione)	64	/	/
2022-07-08	Broth	A37	Campylobacter lari	DSM 11375	6,7-dichloro-5,8-dihydroquionline-5,8-dione (6,7-dichloroquionline-5,8-dione)	/	32	ng
2022-07-08	Broth	A38	Bordetella bronchiseptica	DSM 13414	6,7-dichloro-5,8-dihydroquionline-5,8-dione (6,7-dichloroquionline-5,8-dione)	64	/	/
2022-07-08	Broth	A44	Clostridium perfringens Type A	NCTC 8237	6,7-dichloro-5,8-dihydroquionline-5,8-dione (6,7-dichloroquionline-5,8-dione)	/	64	>64
2022-07-08	Broth	A8	Campylobacter jejuni	DSM 24114	6,7-dichloro-5,8-dihydroquionline-5,8-dione (6,7-dichloroquionline-5,8-dione)	/	32	/
2022-02-04	Broth	QC	Escherichia coli ATCC	ATCC 25922	Isoniazid	>32	>32	>32
2022-02-04	Broth	A12	Escherichia coli APEC O1:K1	DSM 103262	Isoniazid	>32	>32	>32
2022-02-04	Broth	A13	Escherichia coli APEC O78:K80	DSM 103263	Isoniazid	>32	>32	>32
2022-02-04	Broth	A1	Salmonella Enteritidis	DSM 17420	Isoniazid	>32	>32	>32
2022-02-04	Broth	A2	Salmonella Typhimurium	DSM 19587	Isoniazid	>32	>32	>32
2022-02-04	Broth	A9	Aeromonas hydrophila	DSM 30016	Isoniazid	>32	>32	>32
2022-02-04	Broth	A20	Streptococcus iniae	DSM 20576	Isoniazid	>32	>32	>32
2022-02-02	Broth	A22	Edwardsiella tarda	DSM 30052	Isoniazid	>32	>32	>32
2022-02-02	Broth	A38	Bordetella bronchiseptica	DSM 13414	Isoniazid	>32	>32	ng
2022-02-02	Broth	A17	Yersinia enterocolitica	DSM 23247	Isoniazid	>32	>32	>32
2022-02-02	Broth	A15	Salmonella Kentucky	NCTC 5799	Isoniazid	>32	>32	>32
2022-02-02	Broth	A14	Salmonella Gallinarum	DSM 4883	Isoniazid	>32	>32	>32
2022-01-20	Broth	QC	Escherichia coli ATCC	ATCC 25922	Kirromycin	>32	>32	>32
2022-01-20	Broth	A17	Yersinia enterocolitica	DSM 23247	Kirromycin	32	32	8
2022-01-20	Broth	A9	Aeromonas hydrophila	DSM 30016	Kirromycin	32	8	32
2022-01-20	Broth	A22	Edwardsiella tarda	DSM 30052	Kirromycin	32	16	>32
2022-01-18	Broth	A17	Yersinia enterocolitica	DSM 23247	Kirromycin	>32	16	16
2022-01-18	Broth	A1	Salmonella Enteritidis	DSM 17420	Kirromycin	>32	>32	>32
2022-01-18	Broth	A2	Salmonella Typhimurium	DSM 19587	Kirromycin	>32	>32	>32
2022-01-18	Broth	A13	Escherichia coli APEC O78:K80	DSM 103263	Kirromycin	>32	>32	>32
2022-01-18	Broth	A14	Salmonella Gallinarum	DSM 4883	Kirromycin	>32	>32	>32
2022-01-18	Broth	A15	Salmonella Kentucky	NCTC 5799	Kirromycin	>32	>32	>32
2022-01-18	Broth	A38	Bordetella bronchiseptica	DSM 13414	Kirromycin	>32	32	ng
2022-07-08	Broth	QC	Escherichia coli ATCC	ATCC 25922	1',2'-Dihydrospiro[cyclopentane-1,3'-indol]-3-en-2'-one	>32	/	/
2022-07-08	Broth	A23	Listeria monocytogenes	DSM 20600	1',2'-Dihydrospiro[cyclopentane-1,3'-indol]-3-en-2'-one	>32	/	/
2022-07-08	Broth	A34	Streptococcus suis	DSM 9682	1',2'-Dihydrospiro[cyclopentane-1,3'-indol]-3-en-2'-one	>32	/	/
2022-07-08	Broth	A20	Streptococcus iniae	DSM 20576	1',2'-Dihydrospiro[cyclopentane-1,3'-indol]-3-en-2'-one	/	>32	/
2022-07-08	Broth	A35	Pasteurella multocida	DSM 16031	1',2'-Dihydrospiro[cyclopentane-1,3'-indol]-3-en-2'-one	8	/	/
2022-07-08	Broth	A8	Campylobacter jejuni	DSM 24114	1',2'-Dihydrospiro[cyclopentane-1,3'-indol]-3-en-2'-one	/	>32	/
2022-07-08	Broth	A27	Ornithobacterium rhinotracheale	DSM 15997	1',2'-Dihydrospiro[cyclopentane-1,3'-indol]-3-en-2'-one	/	>32	16
2022-07-08	Broth	A37	Campylobacter lari	DSM 11375	1',2'-Dihydrospiro[cyclopentane-1,3'-indol]-3-en-2'-one	/	32	ng
2022-07-08	Broth	A9	Aeromonas hydrophila	DSM 30016	1',2'-Dihydrospiro[cyclopentane-1,3'-indol]-3-en-2'-one	16	/	/
2022-07-08	Broth	A22	Edwardsiella tarda	DSM 30052	1',2'-Dihydrospiro[cyclopentane-1,3'-indol]-3-en-2'-one	8	/	/
2022-07-08	Broth	A38	Bordetella bronchiseptica	DSM 13414	1',2'-Dihydrospiro[cyclopentane-1,3'-indol]-3-en-2'-one	>32	/	/
2022-07-08	Broth	A28	Clostridium perfringens Type C	NCTC 10719	1',2'-Dihydrospiro[cyclopentane-1,3'-indol]-3-en-2'-one	/	>32	>32
2022-07-08	Broth	A44	Clostridium perfringens Type A	NCTC 8237	1',2'-Dihydrospiro[cyclopentane-1,3'-indol]-3-en-2'-one	/	>32	>32
2022-07-08	Broth	A29	Clostridioides difficile	DSM 1296	1',2'-Dihydrospiro[cyclopentane-1,3'-indol]-3-en-2'-one	/	ng	16
2022-07-08	Broth	A18	Actinobacillus suis	DSM 22433	1',2'-Dihydrospiro[cyclopentane-1,3'-indol]-3-en-2'-one	>32	/	32
2022-07-06	Broth	A12	Escherichia coli APEC O1:K1	DSM 103262	1',2'-Dihydrospiro[cyclopentane-1,3'-indol]-3-en-2'-one	>32	/	/
2022-07-06	Broth	A13	Escherichia coli APEC O78:K80	DSM 103263	1',2'-Dihydrospiro[cyclopentane-1,3'-indol]-3-en-2'-one	>32	/	/
2022-07-06	Broth	A14	Salmonella Gallinarum	DSM 4883	1',2'-Dihydrospiro[cyclopentane-1,3'-indol]-3-en-2'-one	>32	/	/
2022-07-06	Broth	A15	Salmonella Kentucky	NCTC 5799	1',2'-Dihydrospiro[cyclopentane-1,3'-indol]-3-en-2'-one	>32	/	/
2022-07-06	Broth	A1	Salmonella Enteritidis	DSM 17420	1',2'-Dihydrospiro[cyclopentane-1,3'-indol]-3-en-2'-one	>32	/	/
2022-07-06	Broth	A2	Salmonella Typhimurium	DSM 19587	1',2'-Dihydrospiro[cyclopentane-1,3'-indol]-3-en-2'-one	>32	/	/
2022-07-06	Broth	A16	Staphylococcus aureus	DSM 346	1',2'-Dihydrospiro[cyclopentane-1,3'-indol]-3-en-2'-one	>32	/	/
2022-07-06	Broth	A17	Yersinia enterocolitica	DSM 23247	1',2'-Dihydrospiro[cyclopentane-1,3'-indol]-3-en-2'-one	>32	/	/
2022-07-08	Broth	QC	Escherichia coli ATCC	ATCC 25922	5,7-Dibromo-8-hydroxyquinolin-1-ium-1-olate	>64	/	/
2022-07-08	Broth	A23	Listeria monocytogenes	DSM 20600	5,7-Dibromo-8-hydroxyquinolin-1-ium-1-olate	>64	/	/
2022-07-08	Broth	A34	Streptococcus suis	DSM 9682	5,7-Dibromo-8-hydroxyquinolin-1-ium-1-olate	>64	/	/
2022-07-08	Broth	A20	Streptococcus iniae	DSM 20576	5,7-Dibromo-8-hydroxyquinolin-1-ium-1-olate	/	>64	/
2022-07-08	Broth	A35	Pasteurella multocida	DSM 16031	5,7-Dibromo-8-hydroxyquinolin-1-ium-1-olate	32	/	/
2022-07-08	Broth	A8	Campylobacter jejuni	DSM 24114	5,7-Dibromo-8-hydroxyquinolin-1-ium-1-olate	/	64	/
2022-07-08	Broth	A27	Ornithobacterium rhinotracheale	DSM 15997	5,7-Dibromo-8-hydroxyquinolin-1-ium-1-olate	/	64	64
2022-07-08	Broth	A37	Campylobacter lari	DSM 11375	5,7-Dibromo-8-hydroxyquinolin-1-ium-1-olate	/	64	ng
2022-07-08	Broth	A9	Aeromonas hydrophila	DSM 30016	5,7-Dibromo-8-hydroxyquinolin-1-ium-1-olate	64	/	/
2022-07-08	Broth	A22	Edwardsiella tarda	DSM 30052	5,7-Dibromo-8-hydroxyquinolin-1-ium-1-olate	64	/	/
2022-07-08	Broth	A38	Bordetella bronchiseptica	DSM 13414	5,7-Dibromo-8-hydroxyquinolin-1-ium-1-olate	>64	/	/
2022-07-08	Broth	A28	Clostridium perfringens Type C	NCTC 10719	5,7-Dibromo-8-hydroxyquinolin-1-ium-1-olate	/	>64	>64
2022-07-08	Broth	A44	Clostridium perfringens Type A	NCTC 8237	5,7-Dibromo-8-hydroxyquinolin-1-ium-1-olate	/	>64	>64
2022-07-08	Broth	A29	Clostridioides difficile	DSM 1296	5,7-Dibromo-8-hydroxyquinolin-1-ium-1-olate	/	ng	32
2022-07-08	Broth	A18	Actinobacillus suis	DSM 22433	5,7-Dibromo-8-hydroxyquinolin-1-ium-1-olate	64	/	64
2022-07-06	Broth	A12	Escherichia coli APEC O1:K1	DSM 103262	5,7-Dibromo-8-hydroxyquinolin-1-ium-1-olate	>64	/	/
2022-07-06	Broth	A13	Escherichia coli APEC O78:K80	DSM 103263	5,7-Dibromo-8-hydroxyquinolin-1-ium-1-olate	>64	/	/
2022-07-06	Broth	A14	Salmonella Gallinarum	DSM 4883	5,7-Dibromo-8-hydroxyquinolin-1-ium-1-olate	>64	/	/
2022-07-06	Broth	A15	Salmonella Kentucky	NCTC 5799	5,7-Dibromo-8-hydroxyquinolin-1-ium-1-olate	>64	/	/
2022-07-06	Broth	A1	Salmonella Enteritidis	DSM 17420	5,7-Dibromo-8-hydroxyquinolin-1-ium-1-olate	>64	/	/
2022-07-06	Broth	A2	Salmonella Typhimurium	DSM 19587	5,7-Dibromo-8-hydroxyquinolin-1-ium-1-olate	>64	/	/
2022-07-06	Broth	A16	Staphylococcus aureus	DSM 346	5,7-Dibromo-8-hydroxyquinolin-1-ium-1-olate	>64	/	/
2022-07-06	Broth	A17	Yersinia enterocolitica	DSM 23247	5,7-Dibromo-8-hydroxyquinolin-1-ium-1-olate	64	/	/
2022-12-07	Broth	QC	Escherichia coli ATCC	ATCC 25922	2-[(5-Nitroquinolin-8-yl)oxy]acetonitrile	>64	>64	>64
2022-12-07	Broth	A14	Salmonella Gallinarum	DSM 4883	2-[(5-Nitroquinolin-8-yl)oxy]acetonitrile	>64	>64	>64
2022-12-07	Broth	A16	Staphylococcus aureus	DSM 346	2-[(5-Nitroquinolin-8-yl)oxy]acetonitrile	>64	>64	>64
2022-12-07	Broth	CUT-SEC collection	Salmonella enterica	LCS3	2-[(5-Nitroquinolin-8-yl)oxy]acetonitrile	>64	>64	>64
2022-12-07	Broth	CUT-SEC collection	Salmonella enterica	MCS11	2-[(5-Nitroquinolin-8-yl)oxy]acetonitrile	>64	>64	>64
2022-12-07	Broth	CUT-SEC collection	Salmonella enterica	MCS2	2-[(5-Nitroquinolin-8-yl)oxy]acetonitrile	>64	>64	>64
2022-12-07	Broth	CUT-SEC collection	Salmonella enterica	SCS1	2-[(5-Nitroquinolin-8-yl)oxy]acetonitrile	>64	>64	>64
2022-12-07	Broth	CUT-SEC collection	Escherichia coli	SSNP568	2-[(5-Nitroquinolin-8-yl)oxy]acetonitrile	>64	>64	>64
2022-12-07	Broth	QC	Escherichia coli ATCC	ATCC 25922	N,N-dimethyl-5-nitroquinolin-8-amine	>64	>64	>64
2022-12-07	Broth	A14	Salmonella Gallinarum	DSM 4883	N,N-dimethyl-5-nitroquinolin-8-amine	>64	>64	>64
2022-12-07	Broth	A16	Staphylococcus aureus	DSM 346	N,N-dimethyl-5-nitroquinolin-8-amine	>64	>64	>64
2022-12-07	Broth	CUT-SEC collection	Salmonella enterica	LCS3	N,N-dimethyl-5-nitroquinolin-8-amine	>64	>64	>64
2022-12-07	Broth	CUT-SEC collection	Salmonella enterica	MCS11	N,N-dimethyl-5-nitroquinolin-8-amine	>64	>64	>64
2022-12-07	Broth	CUT-SEC collection	Salmonella enterica	MCS2	N,N-dimethyl-5-nitroquinolin-8-amine	>64	>64	>64
2022-12-07	Broth	CUT-SEC collection	Salmonella enterica	SCS1	N,N-dimethyl-5-nitroquinolin-8-amine	>64	>64	>64
2022-12-07	Broth	CUT-SEC collection	Escherichia coli	SSNP568	N,N-dimethyl-5-nitroquinolin-8-amine	>64	>64	>64
2022-01-20	Broth	QC	Escherichia coli ATCC	ATCC 25922	Moenomycin complex (flavomycin)	>32	32	>32
2022-01-20	Broth	A17	Yersinia enterocolitica	DSM 23247	Moenomycin complex (flavomycin)	16	16	16
2022-01-20	Broth	A9	Aeromonas hydrophila	DSM 30016	Moenomycin complex (flavomycin)	8	4	8
2022-01-20	Broth	A22	Edwardsiella tarda	DSM 30052	Moenomycin complex (flavomycin)	8	4	8
2022-01-18	Broth	A1	Salmonella Enteritidis	DSM 17420	Moenomycin complex (flavomycin)	32	32	32
2022-01-18	Broth	A2	Salmonella Typhimurium	DSM 19587	Moenomycin complex (flavomycin)	>32	>32	>32
2022-01-18	Broth	A13	Escherichia coli APEC O78:K80	DSM 103263	Moenomycin complex (flavomycin)	>32	>32	>32
2022-01-18	Broth	A14	Salmonella Gallinarum	DSM 4883	Moenomycin complex (flavomycin)	>32	>32	>32
2022-01-18	Broth	A15	Salmonella Kentucky	NCTC 5799	Moenomycin complex (flavomycin)	>32	>32	>32
2022-01-18	Broth	A17	Yersinia enterocolitica	DSM 23247	Moenomycin complex (flavomycin)	16	16	4
2022-01-18	Broth	A38	Bordetella bronchiseptica	DSM 13414	Moenomycin complex (flavomycin)	32	16	ng
2022-02-04	Broth	QC	Escherichia coli ATCC	ATCC 25922	Monensin A	>32	>32	>32
2022-02-04	Broth	A12	Escherichia coli APEC O1:K1	DSM 103262	Monensin A	>32	>32	>32
2022-02-04	Broth	A13	Escherichia coli APEC O78:K80	DSM 103263	Monensin A	>32	>32	>32
2022-02-04	Broth	A1	Salmonella Enteritidis	DSM 17420	Monensin A	>32	>32	>32
2022-02-04	Broth	A2	Salmonella Typhimurium	DSM 19587	Monensin A	>32	>32	>32
2022-02-04	Broth	A9	Aeromonas hydrophila	DSM 30016	Monensin A	>32	>32	>32
2022-02-04	Broth	A20	Streptococcus iniae	DSM 20576	Monensin A	8	4	8
2022-02-02	Broth	A22	Edwardsiella tarda	DSM 30052	Monensin A	>32	>32	>32
2022-02-02	Broth	A38	Bordetella bronchiseptica	DSM 13414	Monensin A	>32	>32	ng
2022-02-02	Broth	A17	Yersinia enterocolitica	DSM 23247	Monensin A	>32	>32	>32
2022-02-02	Broth	A15	Salmonella Kentucky	NCTC 5799	Monensin A	>32	>32	>32
2022-02-02	Broth	A14	Salmonella Gallinarum	DSM 4883	Monensin A	>32	>32	>32
2022-04-21	Broth	QC	Escherichia coli ATCC	ATCC 25922	Negamycin-CAMHBII	32	>32	>32
2022-04-21	Broth	A9	Aeromonas hydrophila	DSM 30016	Negamycin-CAMHBII	16	>32	32
2022-04-21	Broth	A17	Yersinia enterocolitica	DSM 23247	Negamycin-CAMHBII	32	>32	32
2022-04-21	Broth	A38	Bordetella bronchiseptica	DSM 13414	Negamycin-CAMHBII	32	32	ng
2022-04-21	Broth	A21	Erysipelothrix rhusiopathiae	DSM 5055	Negamycin-CAMHBII	32	32	32
2022-04-21	Broth	A23	Listeria monocytogenes	DSM 20600	Negamycin-CAMHBII	32	>32	32
2022-04-21	Broth	A35	Pasteurella multocida	DSM 16031	Negamycin-CAMHBII	>32	>32	32
2022-04-21	Broth	A34	Streptococcus suis	DSM 9682	Negamycin-CAMHBII	>32	>32	>32
2022-04-13	Broth	A1	Salmonella Enteritidis	DSM 17420	Negamycin-CAMHBII	16	>32	32
2022-04-13	Broth	A2	Salmonella Typhimurium	DSM 19587	Negamycin-CAMHBII	32	>32	>32
2022-04-13	Broth	A16	Staphylococcus aureus	DSM 346	Negamycin-CAMHBII	>32	>32	>32
2022-04-13	Broth	A12	Escherichia coli APEC O1:K1	DSM 103262	Negamycin-CAMHBII	16	>32	32
2022-04-13	Broth	A13	Escherichia coli APEC O78:K80	DSM 103263	Negamycin-CAMHBII	16	>32	>32
2022-02-18	Broth	A27	Ornithobacterium rhinotracheale	DSM 15997	Negamycin-CAMHBII	16
2022-02-18	Broth	A18	Actinobacillus suis	DSM 22433	Negamycin-CAMHBII	>16	>16	>16
2022-04-29	Broth	QC	Escherichia coli ATCC	ATCC 25922	Nitrofurantoin	8	2	4
2022-04-29	Broth	A15	Salmonella Kentucky	NCTC 5799	Nitrofurantoin	16	8	16
2022-04-29	Broth	A14	Salmonella Gallinarum	DSM 4883	Nitrofurantoin	4	4	4
2022-04-29	Broth	A18	Actinobacillus suis	DSM 22433	Nitrofurantoin	2	2	2
2022-04-27	Broth	A12	Escherichia coli APEC O1:K1	DSM 103262	Nitrofurantoin	16	2	16
2022-04-27	Broth	A13	Escherichia coli APEC O78:K80	DSM 103263	Nitrofurantoin	16	2	8
2022-04-27	Broth	A1	Salmonella Enteritidis	DSM 17420	Nitrofurantoin	16	8	16
2022-04-27	Broth	A16	Staphylococcus aureus	DSM 346	Nitrofurantoin	8	4	16
2022-04-27	Broth	A17	Yersinia enterocolitica	DSM 23247	Nitrofurantoin	16	8	16
2022-04-29	Broth	A27	Ornithobacterium rhinotracheale	DSM 15997	Nitrofurantoin	16	16	4
2022-04-29	Broth	A28	Clostridium perfringens Type C	NCTC 10719	Nitrofurantoin	/	/	8
2022-04-29	Broth	A29	Clostridioides difficile	DSM 1296	Nitrofurantoin	ng	ng	2
2022-04-27	Broth	A2	Salmonella Typhimurium	DSM 19587	Nitrofurantoin	32	16	16
2022-04-27	Broth	A21	Erysipelothrix rhusiopathiae	DSM 5055	Nitrofurantoin	2	1	2
2022-04-27	Broth	A23	Listeria monocytogenes	DSM 20600	Nitrofurantoin	16	16	16
2022-04-29	Broth	A38	Bordetella bronchiseptica	DSM 13414	Nitrofurantoin	>64	>64	NG
2022-04-29	Broth	A34	Streptococcus suis	DSM 9682	Nitrofurantoin	64	16	32
2022-04-29	Broth	A37	Campylobacter lari	DSM 11375	Nitrofurantoin	ng	0.5	1
2022-04-29	Broth	A44	Clostridium perfringens Type A	NCTC 8237	Nitrofurantoin	ng	4	16
2022-04-27	Broth	A9	Aeromonas hydrophila	DSM 30016	Nitrofurantoin	4	1	2
2022-04-27	Broth	A35	Pasteurella multocida	DSM 16031	Nitrofurantoin	8	8	8
2022-07-08	Broth	A9	Aeromonas hydrophila	DSM 30016	6,7-dichloro-5,8-dihydroquionline-5,8-dione (6,7-dichloroquionline-5,8-dione)	32	/	/
2022-07-08	Broth	A18	Actinobacillus suis	DSM 22433	5,8-dihydroquinoline-5,8-dione	>64	/	>64
2022-07-08	Broth	A9	Aeromonas hydrophila	DSM 30016	5,8-dihydroquinoline-5,8-dione	64	/	/
2022-07-08	Broth	QC	Escherichia coli ATCC	ATCC 25922	5,8-dihydroquinoline-5,8-dione	>64	/	/
2022-07-08	Broth	A38	Bordetella bronchiseptica	DSM 13414	5,8-dihydroquinoline-5,8-dione	>64	/	/
2022-07-08	Broth	A8	Campylobacter jejuni	DSM 24114	5,8-dihydroquinoline-5,8-dione	/	32	/
2022-07-08	Broth	A37	Campylobacter lari	DSM 11375	5,8-dihydroquinoline-5,8-dione	/	64	ng
2022-07-01	Broth	A29	Clostridioides difficile	DSM 1296	5,8-dihydroquinoline-5,8-dione	ng	ng	8
2022-07-08	Broth	A44	Clostridium perfringens Type A	NCTC 8237	5,8-dihydroquinoline-5,8-dione	/	4	16
2022-07-08	Broth	A22	Edwardsiella tarda	DSM 30052	5,8-dihydroquinoline-5,8-dione	64	/	/
2022-07-06	Broth	A12	Escherichia coli APEC O1:K1	DSM 103262	5,8-dihydroquinoline-5,8-dione	>64	/	/
2022-07-06	Broth	A13	Escherichia coli APEC O78:K80	DSM 103263	5,8-dihydroquinoline-5,8-dione	>64	/	/
2022-07-01	Broth	A23	Listeria monocytogenes	DSM 20600	5,8-dihydroquinoline-5,8-dione	>32	/	/
2022-07-08	Broth	A27	Ornithobacterium rhinotracheale	DSM 15997	5,8-dihydroquinoline-5,8-dione	/	2	ng
2022-07-08	Broth	A35	Pasteurella multocida	DSM 16031	5,8-dihydroquinoline-5,8-dione	32	/	/
2022-07-06	Broth	A1	Salmonella Enteritidis	DSM 17420	5,8-dihydroquinoline-5,8-dione	>64	/	/
2022-07-06	Broth	A14	Salmonella Gallinarum	DSM 4883	5,8-dihydroquinoline-5,8-dione	>64	/	/
2022-07-06	Broth	A15	Salmonella Kentucky	NCTC 5799	5,8-dihydroquinoline-5,8-dione	>64	/	/
2022-07-06	Broth	A16	Staphylococcus aureus	DSM 346	5,8-dihydroquinoline-5,8-dione	32	/	/
2022-07-01	Broth	A25	Streptococcus gallinaceus	DSM 15349	5,8-dihydroquinoline-5,8-dione	32	/	/
2022-07-08	Broth	A20	Streptococcus iniae	DSM 20576	5,8-dihydroquinoline-5,8-dione	/	8	/
2022-07-08	Broth	A34	Streptococcus suis	DSM 9682	5,8-dihydroquinoline-5,8-dione	8	/	/
2022-07-06	Broth	A17	Yersinia enterocolitica	DSM 23247	5,8-dihydroquinoline-5,8-dione	>64	/	/
2022-05-13	Broth	QC	Escherichia coli ATCC	ATCC 25922	1H-indol-7-ol	>64	/	/
2022-05-13	Broth	A12	Escherichia coli APEC O1:K1	DSM 103262	1H-indol-7-ol	>64	/	/
2022-05-13	Broth	A13	Escherichia coli APEC O78:K80	DSM 103263	1H-indol-7-ol	>64	/	/
2022-05-13	Broth	A1	Salmonella Enteritidis	DSM 17420	1H-indol-7-ol	>64	/	/
2022-05-13	Broth	A2	Salmonella Typhimurium	DSM 19587	1H-indol-7-ol	>64	/	/
2022-05-13	Broth	A16	Staphylococcus aureus	DSM 346	1H-indol-7-ol	>64	/	/
2022-05-13	Broth	A17	Yersinia enterocolitica	DSM 23247	1H-indol-7-ol	>64	/	/
2022-05-13	Broth	A38	Bordetella bronchiseptica	DSM 13414	1H-indol-7-ol	>64	/	/
2022-05-13	Broth	A22	Edwardsiella tarda	DSM 30052	1H-indol-7-ol	>64	/	/
2022-05-13	Broth	A9	Aeromonas hydrophila	DSM 30016	1H-indol-7-ol	>64	/	/
2022-05-13	Broth	A35	Pasteurella multocida	DSM 16031	1H-indol-7-ol	>64	/	/
2022-05-13	Broth	A25	Streptococcus gallinaceus	DSM 15349	1H-indol-7-ol	>64	/	/
2022-05-13	Broth	A23	Listeria monocytogenes	DSM 20600	1H-indol-7-ol	>64	/	/
2022-05-13	Broth	A34	Streptococcus suis	DSM 9682	1H-indol-7-ol	>64	/	/
2022-07-08	Broth	A18	Actinobacillus suis	DSM 22433	4-chloro-8-methoxy-2-methylquinoline	>64	/	>64
2022-07-08	Broth	A9	Aeromonas hydrophila	DSM 30016	4-chloro-8-methoxy-2-methylquinoline	>64	/	/
2022-07-08	Broth	QC	Escherichia coli ATCC	ATCC 25922	4-chloro-8-methoxy-2-methylquinoline	>64	/	/
2022-07-08	Broth	A38	Bordetella bronchiseptica	DSM 13414	4-chloro-8-methoxy-2-methylquinoline	>64	/	/
2022-07-08	Broth	A8	Campylobacter jejuni	DSM 24114	4-chloro-8-methoxy-2-methylquinoline	/	>64	/
2022-07-08	Broth	A37	Campylobacter lari	DSM 11375	4-chloro-8-methoxy-2-methylquinoline	/	>64	ng
2022-07-08	Broth	A29	Clostridioides difficile	DSM 1296	4-chloro-8-methoxy-2-methylquinoline	/	ng	>64
2022-07-08	Broth	A28	Clostridium perfringens Type C	NCTC 10719	4-chloro-8-methoxy-2-methylquinoline	/	>64	>64
2022-07-08	Broth	A44	Clostridium perfringens Type A	NCTC 8237	4-chloro-8-methoxy-2-methylquinoline	/	>64	>64
2022-07-08	Broth	A22	Edwardsiella tarda	DSM 30052	4-chloro-8-methoxy-2-methylquinoline	>64	/	/
2022-07-06	Broth	A12	Escherichia coli APEC O1:K1	DSM 103262	4-chloro-8-methoxy-2-methylquinoline	>64	/	/
2022-07-06	Broth	A13	Escherichia coli APEC O78:K80	DSM 103263	4-chloro-8-methoxy-2-methylquinoline	>64	/	/
2022-07-08	Broth	A23	Listeria monocytogenes	DSM 20600	4-chloro-8-methoxy-2-methylquinoline	64	/	/
2022-07-08	Broth	A27	Ornithobacterium rhinotracheale	DSM 15997	4-chloro-8-methoxy-2-methylquinoline	/	>64	64
2022-07-08	Broth	A35	Pasteurella multocida	DSM 16031	4-chloro-8-methoxy-2-methylquinoline	>64	/	/
2022-07-06	Broth	A1	Salmonella Enteritidis	DSM 17420	4-chloro-8-methoxy-2-methylquinoline	>64	/	/
2022-07-06	Broth	A14	Salmonella Gallinarum	DSM 4883	4-chloro-8-methoxy-2-methylquinoline	>64	/	/
2022-07-06	Broth	A15	Salmonella Kentucky	NCTC 5799	4-chloro-8-methoxy-2-methylquinoline	>64	/	/
2022-07-06	Broth	A2	Salmonella Typhimurium	DSM 19587	4-chloro-8-methoxy-2-methylquinoline	>64	/	/
2022-07-06	Broth	A16	Staphylococcus aureus	DSM 346	4-chloro-8-methoxy-2-methylquinoline	>64	/	/
2022-07-08	Broth	A20	Streptococcus iniae	DSM 20576	4-chloro-8-methoxy-2-methylquinoline	/	>64	/
2022-07-08	Broth	A34	Streptococcus suis	DSM 9682	4-chloro-8-methoxy-2-methylquinoline	>64	/	/
2022-07-06	Broth	A17	Yersinia enterocolitica	DSM 23247	4-chloro-8-methoxy-2-methylquinoline	>64	/	/
2022-04-29	Broth	A18	Actinobacillus suis	DSM 22433	quinolin-8-ol	16	16	32
2021-12-07	Agar	QC	Escherichia coli ATCC	ATCC 25922	Novobiocin	>64	16	64
2021-12-07	Agar	A12	Escherichia coli APEC O1:K1	DSM 103262	Novobiocin	64	8	32
2021-12-07	Agar	A13	Escherichia coli APEC O78:K80	DSM 103263	Novobiocin	64	16	64
2021-12-07	Agar	A14	Salmonella Gallinarum	DSM 4883	Novobiocin	>64	64	>64
2021-12-07	Agar	A15	Salmonella Kentucky	NCTC 5799	Novobiocin	>64	64	>64
2021-12-07	Agar	A38	Bordetella bronchiseptica	DSM 13414	Novobiocin	32	16	ng
2021-12-07	Agar	A22	Edwardsiella tarda	DSM 30052	Novobiocin	2	0.5	1
2021-12-07	Agar	A17	Yersinia enterocolitica	DSM 23247	Novobiocin	>64	>64	>64
2022-01-06	Broth	QC	Escherichia coli ATCC	ATCC 25922	Oxacillin	>32	>32	>32
2022-01-06	Broth	A1	Salmonella Enteritidis	DSM 17420	Oxacillin	>32	>32	>32
2022-01-06	Broth	A2	Salmonella Typhimurium	DSM 19587	Oxacillin	>32	>32	>32
2022-01-06	Broth	A13	Escherichia coli APEC O78:K80	DSM 103263	Oxacillin	>32	>32	>32
2022-01-06	Broth	A14	Salmonella Gallinarum	DSM 4883	Oxacillin	>32	>32	>32
2022-01-06	Broth	A15	Salmonella Kentucky	NCTC 5799	Oxacillin	>32	>32	>32
2022-01-06	Broth	A38	Bordetella bronchiseptica	DSM 13414	Oxacillin	>32	>32	ng
2022-01-06	Broth	A17	Yersinia enterocolitica	DSM 23247	Oxacillin	>32	>32	>32
2022-01-06	Broth	QC	Escherichia coli ATCC	ATCC 25922	Penicillin G	16	16	16
2022-01-06	Broth	A1	Salmonella Enteritidis	DSM 17420	Penicillin G	8	8	4
2022-01-06	Broth	A2	Salmonella Typhimurium	DSM 19587	Penicillin G	8	4	4
2022-01-06	Broth	A13	Escherichia coli APEC O78:K80	DSM 103263	Penicillin G	16	16	16
2022-01-06	Broth	A14	Salmonella Gallinarum	DSM 4883	Penicillin G	4	8	4
2022-01-06	Broth	A15	Salmonella Kentucky	NCTC 5799	Penicillin G	8	4	4
2022-01-06	Broth	A38	Bordetella bronchiseptica	DSM 13414	Penicillin G	>32	>32	ng
2022-01-06	Broth	A17	Yersinia enterocolitica	DSM 23247	Penicillin G	>32	32	>32
2022-01-06	Broth	QC	Escherichia coli ATCC	ATCC 25922	Penicillin V	>32	>32	>32
2022-01-06	Broth	A1	Salmonella Enteritidis	DSM 17420	Penicillin V	>32	>32	>32
2022-01-06	Broth	A2	Salmonella Typhimurium	DSM 19587	Penicillin V	>32	>32	>32
2022-01-06	Broth	A13	Escherichia coli APEC O78:K80	DSM 103263	Penicillin V	>32	>32	>32
2022-01-06	Broth	A14	Salmonella Gallinarum	DSM 4883	Penicillin V	>32	>32	32
2022-01-06	Broth	A15	Salmonella Kentucky	NCTC 5799	Penicillin V	>32	>32	>32
2022-01-06	Broth	A38	Bordetella bronchiseptica	DSM 13414	Penicillin V	>32	>32	ng
2022-01-06	Broth	A17	Yersinia enterocolitica	DSM 23247	Penicillin V	>32	>32	>32
2022-07-08	Broth	QC	Escherichia coli ATCC	ATCC 25922	2-(cyclobutylmethyl)-3-(pyridin-4-yl)-2H,4H,5H,6H,7H-pyrazolo[4,3-d]pyrimidine-5,7-dione (PPD-2)	>64	/	/
2022-07-08	Broth	A18	Actinobacillus suis	DSM 22433	2-(cyclobutylmethyl)-3-(pyridin-4-yl)-2H,4H,5H,6H,7H-pyrazolo[4,3-d]pyrimidine-5,7-dione (PPD-2)	8	/	8
2022-07-06	Broth	A12	Escherichia coli APEC O1:K1	DSM 103262	2-(cyclobutylmethyl)-3-(pyridin-4-yl)-2H,4H,5H,6H,7H-pyrazolo[4,3-d]pyrimidine-5,7-dione (PPD-2)	>64	/	/
2022-07-06	Broth	A13	Escherichia coli APEC O78:K80	DSM 103263	2-(cyclobutylmethyl)-3-(pyridin-4-yl)-2H,4H,5H,6H,7H-pyrazolo[4,3-d]pyrimidine-5,7-dione (PPD-2)	>64	/	/
2022-07-06	Broth	A14	Salmonella Gallinarum	DSM 4883	2-(cyclobutylmethyl)-3-(pyridin-4-yl)-2H,4H,5H,6H,7H-pyrazolo[4,3-d]pyrimidine-5,7-dione (PPD-2)	>64	/	/
2022-07-06	Broth	A15	Salmonella Kentucky	NCTC 5799	2-(cyclobutylmethyl)-3-(pyridin-4-yl)-2H,4H,5H,6H,7H-pyrazolo[4,3-d]pyrimidine-5,7-dione (PPD-2)	>64	/	/
2022-07-06	Broth	A1	Salmonella Enteritidis	DSM 17420	2-(cyclobutylmethyl)-3-(pyridin-4-yl)-2H,4H,5H,6H,7H-pyrazolo[4,3-d]pyrimidine-5,7-dione (PPD-2)	>64	/	/
2022-07-06	Broth	A16	Staphylococcus aureus	DSM 346	2-(cyclobutylmethyl)-3-(pyridin-4-yl)-2H,4H,5H,6H,7H-pyrazolo[4,3-d]pyrimidine-5,7-dione (PPD-2)	32	/	/
2022-07-06	Broth	A17	Yersinia enterocolitica	DSM 23247	2-(cyclobutylmethyl)-3-(pyridin-4-yl)-2H,4H,5H,6H,7H-pyrazolo[4,3-d]pyrimidine-5,7-dione (PPD-2)	64	/	/
2022-07-08	Broth	A23	Listeria monocytogenes	DSM 20600	2-(cyclobutylmethyl)-3-(pyridin-4-yl)-2H,4H,5H,6H,7H-pyrazolo[4,3-d]pyrimidine-5,7-dione (PPD-2)	16	/	/
2022-07-08	Broth	A20	Streptococcus iniae	DSM 20576	2-(cyclobutylmethyl)-3-(pyridin-4-yl)-2H,4H,5H,6H,7H-pyrazolo[4,3-d]pyrimidine-5,7-dione (PPD-2)	/	4	/
2022-07-08	Broth	A27	Ornithobacterium rhinotracheale	DSM 15997	2-(cyclobutylmethyl)-3-(pyridin-4-yl)-2H,4H,5H,6H,7H-pyrazolo[4,3-d]pyrimidine-5,7-dione (PPD-2)	/	32	8
2022-07-08	Broth	A22	Edwardsiella tarda	DSM 30052	2-(cyclobutylmethyl)-3-(pyridin-4-yl)-2H,4H,5H,6H,7H-pyrazolo[4,3-d]pyrimidine-5,7-dione (PPD-2)	32	/	/
2022-07-08	Broth	A28	Clostridium perfringens Type C	NCTC 10719	2-(cyclobutylmethyl)-3-(pyridin-4-yl)-2H,4H,5H,6H,7H-pyrazolo[4,3-d]pyrimidine-5,7-dione (PPD-2)	/	16	64
2022-07-08	Broth	A29	Clostridioides difficile	DSM 1296	2-(cyclobutylmethyl)-3-(pyridin-4-yl)-2H,4H,5H,6H,7H-pyrazolo[4,3-d]pyrimidine-5,7-dione (PPD-2)	/	ng	>64
2022-07-06	Broth	A2	Salmonella Typhimurium	DSM 19587	2-(cyclobutylmethyl)-3-(pyridin-4-yl)-2H,4H,5H,6H,7H-pyrazolo[4,3-d]pyrimidine-5,7-dione (PPD-2)	>64	/	/
2022-03-01	Broth	A21	Erysipelothrix rhusiopathiae	DSM 5055	2-(cyclobutylmethyl)-3-(pyridin-4-yl)-2H,4H,5H,6H,7H-pyrazolo[4,3-d]pyrimidine-5,7-dione (PPD-2)	>32	32	>32
2022-07-08	Broth	A34	Streptococcus suis	DSM 9682	2-(cyclobutylmethyl)-3-(pyridin-4-yl)-2H,4H,5H,6H,7H-pyrazolo[4,3-d]pyrimidine-5,7-dione (PPD-2)	1	/	/
2022-07-08	Broth	A35	Pasteurella multocida	DSM 16031	2-(cyclobutylmethyl)-3-(pyridin-4-yl)-2H,4H,5H,6H,7H-pyrazolo[4,3-d]pyrimidine-5,7-dione (PPD-2)	4	/	/
2022-07-08	Broth	A37	Campylobacter lari	DSM 11375	2-(cyclobutylmethyl)-3-(pyridin-4-yl)-2H,4H,5H,6H,7H-pyrazolo[4,3-d]pyrimidine-5,7-dione (PPD-2)	/	>64	ng
2022-07-08	Broth	A38	Bordetella bronchiseptica	DSM 13414	2-(cyclobutylmethyl)-3-(pyridin-4-yl)-2H,4H,5H,6H,7H-pyrazolo[4,3-d]pyrimidine-5,7-dione (PPD-2)	>64	/	/
2022-07-08	Broth	A8	Campylobacter jejuni	DSM 24114	2-(cyclobutylmethyl)-3-(pyridin-4-yl)-2H,4H,5H,6H,7H-pyrazolo[4,3-d]pyrimidine-5,7-dione (PPD-2)	/	2	/
2022-07-08	Broth	A9	Aeromonas hydrophila	DSM 30016	2-(cyclobutylmethyl)-3-(pyridin-4-yl)-2H,4H,5H,6H,7H-pyrazolo[4,3-d]pyrimidine-5,7-dione (PPD-2)	16	/	/
2022-07-08	Broth	A44	Clostridium perfringens Type A	NCTC 8237	2-(cyclobutylmethyl)-3-(pyridin-4-yl)-2H,4H,5H,6H,7H-pyrazolo[4,3-d]pyrimidine-5,7-dione (PPD-2)	/	16	64
2022-07-08	Broth	QC	Escherichia coli ATCC	ATCC 25922	Puromycin	32	/	/
2022-07-08	Broth	A18	Actinobacillus suis	DSM 22433	Puromycin	16	/	8
2022-07-06	Broth	A12	Escherichia coli APEC O1:K1	DSM 103262	Puromycin	32	/	/
2022-07-06	Broth	A13	Escherichia coli APEC O78:K80	DSM 103263	Puromycin	>32	/	/
2022-07-06	Broth	A14	Salmonella Gallinarum	DSM 4883	Puromycin	>32	/	/
2022-07-06	Broth	A15	Salmonella Kentucky	NCTC 5799	Puromycin	>32	/	/
2022-07-06	Broth	A1	Salmonella Enteritidis	DSM 17420	Puromycin	32	/	/
2022-07-06	Broth	A16	Staphylococcus aureus	DSM 346	Puromycin	8	/	/
2022-07-06	Broth	A17	Yersinia enterocolitica	DSM 23247	Puromycin	32	/	/
2022-07-08	Broth	A23	Listeria monocytogenes	DSM 20600	Puromycin	4	/	/
2022-07-08	Broth	A20	Streptococcus iniae	DSM 20576	Puromycin	/	8	/
2022-07-08	Broth	A27	Ornithobacterium rhinotracheale	DSM 15997	Puromycin	/	8	8
2022-07-08	Broth	A22	Edwardsiella tarda	DSM 30052	Puromycin	16	/	/
2022-07-08	Broth	A28	Clostridium perfringens Type C	NCTC 10719	Puromycin	/	8	32
2022-07-08	Broth	A29	Clostridioides difficile	DSM 1296	Puromycin	/	ng	2
2022-07-06	Broth	A2	Salmonella Typhimurium	DSM 19587	Puromycin	>32	/	/
2022-07-08	Broth	A34	Streptococcus suis	DSM 9682	Puromycin	2	/	/
2022-07-08	Broth	A35	Pasteurella multocida	DSM 16031	Puromycin	1	/	/
2022-07-08	Broth	A8	Campylobacter jejuni	DSM 24114	Puromycin	/	8	/
2022-07-08	Broth	A37	Campylobacter lari	DSM 11375	Puromycin	/	32	ng
2022-07-08	Broth	A9	Aeromonas hydrophila	DSM 30016	Puromycin	16	/	/
2022-07-08	Broth	A38	Bordetella bronchiseptica	DSM 13414	Puromycin	>32	/	/
2022-07-08	Broth	A44	Clostridium perfringens Type A	NCTC 8237	Puromycin	/	8	4
2022-01-20	Broth	QC	Escherichia coli ATCC	ATCC 25922	Quinocetone	>32	>32	>32
2022-01-20	Broth	A17	Yersinia enterocolitica	DSM 23247	Quinocetone	>32	>32	>32
2022-01-20	Broth	A9	Aeromonas hydrophila	DSM 30016	Quinocetone	>32	32	32
2022-01-20	Broth	A22	Edwardsiella tarda	DSM 30052	Quinocetone	>32	32	32
2022-01-18	Broth	A1	Salmonella Enteritidis	DSM 17420	Quinocetone	>32	>32	>32
2022-01-18	Broth	A2	Salmonella Typhimurium	DSM 19587	Quinocetone	>32	>32	>32
2022-01-18	Broth	A13	Escherichia coli APEC O78:K80	DSM 103263	Quinocetone	>32	>32	>32
2022-01-18	Broth	A14	Salmonella Gallinarum	DSM 4883	Quinocetone	>32	>32	>32
2022-01-18	Broth	A15	Salmonella Kentucky	NCTC 5799	Quinocetone	>32	>32	>32
2022-01-18	Broth	A38	Bordetella bronchiseptica	DSM 13414	Quinocetone	>32	>32	ng
2022-04-27	Broth	A9	Aeromonas hydrophila	DSM 30016	quinolin-8-ol	16	16	16
2022-04-29	Broth	QC	Escherichia coli ATCC	ATCC 25922	quinolin-8-ol	32	64	64
2022-04-29	Broth	A38	Bordetella bronchiseptica	DSM 13414	quinolin-8-ol	4	4	NG
2022-04-29	Broth	A37	Campylobacter lari	DSM 11375	quinolin-8-ol	ng	16	32
2022-04-29	Broth	A29	Clostridioides difficile	DSM 1296	quinolin-8-ol	ng	ng	16
2022-04-29	Broth	A28	Clostridium perfringens Type C	NCTC 10719	quinolin-8-ol	/	/	>64
2022-04-29	Broth	A44	Clostridium perfringens Type A	NCTC 8237	quinolin-8-ol	ng	16	>64
2022-04-27	Broth	A21	Erysipelothrix rhusiopathiae	DSM 5055	quinolin-8-ol	>64	>64	>64
2022-04-27	Broth	A12	Escherichia coli APEC O1:K1	DSM 103262	quinolin-8-ol	64	64	>64
2022-04-27	Broth	A13	Escherichia coli APEC O78:K80	DSM 103263	quinolin-8-ol	64	64	>64				>32, >32, >32
2022-04-27	Broth	A23	Listeria monocytogenes	DSM 20600	quinolin-8-ol	>64	>64	>64
2022-04-29	Broth	A27	Ornithobacterium rhinotracheale	DSM 15997	quinolin-8-ol	1	4	2
2022-04-27	Broth	A35	Pasteurella multocida	DSM 16031	quinolin-8-ol	4	8	8
2022-04-27	Broth	A1	Salmonella Enteritidis	DSM 17420	quinolin-8-ol	64	64	64
2022-04-29	Broth	A14	Salmonella Gallinarum	DSM 4883	quinolin-8-ol	32	32	32
2022-04-29	Broth	A15	Salmonella Kentucky	NCTC 5799	quinolin-8-ol	64	>64	>64
2022-04-27	Broth	A2	Salmonella Typhimurium	DSM 19587	quinolin-8-ol	64	>64	>64
2022-04-27	Broth	A16	Staphylococcus aureus	DSM 346	quinolin-8-ol	>64	>64	>64
2022-04-09	Broth	A20	Streptococcus iniae	DSM 20576	quinolin-8-ol	16	>64	>64
2022-04-29	Broth	A34	Streptococcus suis	DSM 9682	quinolin-8-ol	>64	>64	>64
2022-04-27	Broth	A17	Yersinia enterocolitica	DSM 23247	quinolin-8-ol	16	32	32
2022-03-22	Broth	QC	ATCC 25922 E. coli	ATCC 25922	5-(aminomethyl)-4,10,12-trioxa-3-boratricyclo[7.3.0.0²,⁶]dodeca-1,6,8-trien-3-ol hydrochloride (DS86760016)	2	4	2
2021-12-16	Broth	A9	Aeromonas hydrophila	DSM 30016	5-(aminomethyl)-4,10,12-trioxa-3-boratricyclo[7.3.0.0²,⁶]dodeca-1,6,8-trien-3-ol hydrochloride (DS86760016)	>32	32	32
2022-03-01	Broth	A38	Bordetella bronchiseptica	DSM 13414	5-(aminomethyl)-4,10,12-trioxa-3-boratricyclo[7.3.0.0²,⁶]dodeca-1,6,8-trien-3-ol hydrochloride (DS86760016)	8	4	ng
2022-03-01	Broth	A37	Campylobacter lari	DSM 11375	5-(aminomethyl)-4,10,12-trioxa-3-boratricyclo[7.3.0.0²,⁶]dodeca-1,6,8-trien-3-ol hydrochloride (DS86760016)	ng	32	ng
2022-03-01	Broth	A35	Pasteurella multocida	DSM 16031	5-(aminomethyl)-4,10,12-trioxa-3-boratricyclo[7.3.0.0²,⁶]dodeca-1,6,8-trien-3-ol hydrochloride (DS86760016)	>32	16	32
2022-03-01	Broth	A34	Streptococcus suis	DSM 9682	5-(aminomethyl)-4,10,12-trioxa-3-boratricyclo[7.3.0.0²,⁶]dodeca-1,6,8-trien-3-ol hydrochloride (DS86760016)	>32	>32	>32
2022-03-01	Broth	A27	Ornithobacterium rhinotracheale	DSM 15997	5-(aminomethyl)-4,10,12-trioxa-3-boratricyclo[7.3.0.0²,⁶]dodeca-1,6,8-trien-3-ol hydrochloride (DS86760016)	>32	>32
2022-03-01	Broth	A25	Streptococcus gallinaceus	DSM 15349	5-(aminomethyl)-4,10,12-trioxa-3-boratricyclo[7.3.0.0²,⁶]dodeca-1,6,8-trien-3-ol hydrochloride (DS86760016)	>32
2022-03-01	Broth	A23	Listeria monocytogenes	DSM 20600	5-(aminomethyl)-4,10,12-trioxa-3-boratricyclo[7.3.0.0²,⁶]dodeca-1,6,8-trien-3-ol hydrochloride (DS86760016)	>32	>32	>32
2021-12-16	Broth	A22	Edwardsiella tarda	DSM 30052	5-(aminomethyl)-4,10,12-trioxa-3-boratricyclo[7.3.0.0²,⁶]dodeca-1,6,8-trien-3-ol hydrochloride (DS86760016)	0.5	1	2
2022-03-01	Broth	A21	Erysipelothrix rhusiopathiae	DSM 5055	5-(aminomethyl)-4,10,12-trioxa-3-boratricyclo[7.3.0.0²,⁶]dodeca-1,6,8-trien-3-ol hydrochloride (DS86760016)	32	32	>32
2022-03-01	Broth	A20	Streptococcus iniae	DSM 20576	5-(aminomethyl)-4,10,12-trioxa-3-boratricyclo[7.3.0.0²,⁶]dodeca-1,6,8-trien-3-ol hydrochloride (DS86760016)	>32	>32	>32
2021-12-13	Broth	A2	Salmonella Typhimurium	DSM 19587	5-(aminomethyl)-4,10,12-trioxa-3-boratricyclo[7.3.0.0²,⁶]dodeca-1,6,8-trien-3-ol hydrochloride (DS86760016)	2	2	2
2022-03-22	Broth	A18	Actinobacillus suis	DSM 22433	5-(aminomethyl)-4,10,12-trioxa-3-boratricyclo[7.3.0.0²,⁶]dodeca-1,6,8-trien-3-ol hydrochloride (DS86760016)	>16	>16	>16
2021-12-16	Broth	A17	Yersinia enterocolitica	DSM 23247	5-(aminomethyl)-4,10,12-trioxa-3-boratricyclo[7.3.0.0²,⁶]dodeca-1,6,8-trien-3-ol hydrochloride (DS86760016)	2	2	2
2022-03-01	Broth	A16	Staphylococcus aureus	DSM 346	5-(aminomethyl)-4,10,12-trioxa-3-boratricyclo[7.3.0.0²,⁶]dodeca-1,6,8-trien-3-ol hydrochloride (DS86760016)	>32	>32	>32
2021-12-13	Broth	A15	Salmonella Kentucky	NCTC 5799	5-(aminomethyl)-4,10,12-trioxa-3-boratricyclo[7.3.0.0²,⁶]dodeca-1,6,8-trien-3-ol hydrochloride (DS86760016)	4	2	2
2021-12-13	Broth	A14	Salmonella Gallinarum	DSM 4883	5-(aminomethyl)-4,10,12-trioxa-3-boratricyclo[7.3.0.0²,⁶]dodeca-1,6,8-trien-3-ol hydrochloride (DS86760016)	4	4	4
2021-12-13	Broth	A13	Escherichia coli APEC O78:K80	DSM 103263	5-(aminomethyl)-4,10,12-trioxa-3-boratricyclo[7.3.0.0²,⁶]dodeca-1,6,8-trien-3-ol hydrochloride (DS86760016)	2	2	2
2021-12-13	Broth	A1	Salmonella Enteritidis	DSM 17420	5-(aminomethyl)-4,10,12-trioxa-3-boratricyclo[7.3.0.0²,⁶]dodeca-1,6,8-trien-3-ol hydrochloride (DS86760016)	0.5	1	1
2022-01-28	Broth	A12	Escherichia coli APEC O1:K1	DSM 103262	2-amino-N-[(2,3-difluorophenyl)(oxo)seryl]-4-methylpentanamide trifluoroacetate (ANASA-068)	2	4	1
2022-01-28	Broth	A13	Escherichia coli APEC O78:K80	DSM 103263	2-amino-N-[(2,3-difluorophenyl)(oxo)seryl]-4-methylpentanamide trifluoroacetate (ANASA-068)	2	4	4
2022-01-28	Broth	A38	Bordetella bronchiseptica	DSM 13414	2-amino-N-[(2,3-difluorophenyl)(oxo)seryl]-4-methylpentanamide trifluoroacetate (ANASA-068)	16	8	ng
2022-01-28	Broth	A9	Aeromonas hydrophila	DSM 30016	2-amino-N-[(2,3-difluorophenyl)(oxo)seryl]-4-methylpentanamide trifluoroacetate (ANASA-068)	1	1	2
2022-01-28	Broth	A1	Salmonella Enteritidis	DSM 17420	2-amino-N-[(2,3-difluorophenyl)(oxo)seryl]-4-methylpentanamide trifluoroacetate (ANASA-068)	2	2	8
2022-01-28	Broth	A22	Edwardsiella tarda	DSM 30052	2-amino-N-[(2,3-difluorophenyl)(oxo)seryl]-4-methylpentanamide trifluoroacetate (ANASA-068)	8	4	16
2022-01-28	Broth	A20	Streptococcus iniae	DSM 20576	2-amino-N-[(2,3-difluorophenyl)(oxo)seryl]-4-methylpentanamide trifluoroacetate (ANASA-068)	>32	>32	>32
2022-01-25	Broth	A2	Salmonella Typhimurium	DSM 19587	2-amino-N-[(2,3-difluorophenyl)(oxo)seryl]-4-methylpentanamide trifluoroacetate (ANASA-068)	4	8	4
2022-01-25	Broth	A14	Salmonella Gallinarum	DSM 4883	2-amino-N-[(2,3-difluorophenyl)(oxo)seryl]-4-methylpentanamide trifluoroacetate (ANASA-068)	2	2	2
2022-01-25	Broth	A15	Salmonella Kentucky	NCTC 5799	2-amino-N-[(2,3-difluorophenyl)(oxo)seryl]-4-methylpentanamide trifluoroacetate (ANASA-068)	4	4	8
2022-01-25	Broth	A17	Yersinia enterocolitica	DSM 23247	2-amino-N-[(2,3-difluorophenyl)(oxo)seryl]-4-methylpentanamide trifluoroacetate (ANASA-068)	2	2	2
2022-01-28	Broth	QC	ATCC 25922 E. coli	ATCC 25922	2-amino-N-[(2,3-difluorophenyl)(oxo)seryl]-4-methylpentanamide trifluoroacetate (ANASA-068)	4	2	4
2022-05-19	Broth	QC	ATCC 25922 E. coli	ATCC 25922	2-amino-N-[(2,3-difluorophenyl)(oxo)seryl]-4-methylpentanamide trifluoroacetate (ANASA-068)	1.56	/	1.56
2022-05-19	Broth	A12	Escherichia coli APEC O1:K1	DSM 103262	2-amino-N-[(2,3-difluorophenyl)(oxo)seryl]-4-methylpentanamide trifluoroacetate (ANASA-068)	0.78	/	1.56
2022-05-19	Broth	A13	Escherichia coli APEC O78:K80	DSM 103263	2-amino-N-[(2,3-difluorophenyl)(oxo)seryl]-4-methylpentanamide trifluoroacetate (ANASA-068)	1.56	/	3.13
2022-05-19	Broth	A16	Staphylococcus aureus	DSM 346	2-amino-N-[(2,3-difluorophenyl)(oxo)seryl]-4-methylpentanamide trifluoroacetate (ANASA-068)	>25	/	/
2022-05-19	Broth	A14	Salmonella Gallinarum	DSM 4883	2-amino-N-[(2,3-difluorophenyl)(oxo)seryl]-4-methylpentanamide trifluoroacetate (ANASA-068)	1.56	/	/
2022-05-19	Broth	A15	Salmonella Kentucky	NCTC 5799	2-amino-N-[(2,3-difluorophenyl)(oxo)seryl]-4-methylpentanamide trifluoroacetate (ANASA-068)	6.25	/	/
2022-05-19	Broth	A18	Actinobacillus suis	DSM 22433	2-amino-N-[(2,3-difluorophenyl)(oxo)seryl]-4-methylpentanamide trifluoroacetate (ANASA-068)	25	>25	>25
2021-12-16	Broth	A17	Yersinia enterocolitica	DSM 23247	2-amino-N-[(2,3-difluorophenyl)(oxo)seryl]-4-methylpentanamide trifluoroacetate (ANASA-068)	1	2	2
2021-12-13	Broth	A1	Salmonella Enteritidis	DSM 17420	2-amino-N-[(2,3-difluorophenyl)(oxo)seryl]-4-methylpentanamide trifluoroacetate (ANASA-068)	1	1	4
2022-05-19	Broth	A2	Salmonella Typhimurium	DSM 19587	2-amino-N-[(2,3-difluorophenyl)(oxo)seryl]-4-methylpentanamide trifluoroacetate (ANASA-068)	1.56	/	/
2022-05-19	Broth	A22	Edwardsiella tarda	DSM 30052	2-amino-N-[(2,3-difluorophenyl)(oxo)seryl]-4-methylpentanamide trifluoroacetate (ANASA-068)	3.13	/	/
2022-05-19	Broth	A21	Erysipelothrix rhusiopathiae	DSM 5055	2-amino-N-[(2,3-difluorophenyl)(oxo)seryl]-4-methylpentanamide trifluoroacetate (ANASA-068)	>25	/	/
2022-05-19	Broth	A20	Streptococcus iniae	DSM 20576	2-amino-N-[(2,3-difluorophenyl)(oxo)seryl]-4-methylpentanamide trifluoroacetate (ANASA-068)	>25	/	/
2022-05-19	Broth	A27	Ornithobacterium rhinotracheale	DSM 15997	2-amino-N-[(2,3-difluorophenyl)(oxo)seryl]-4-methylpentanamide trifluoroacetate (ANASA-068)	>25	/	/
2022-05-19	Broth	A28	Clostridium perfringens Type C	NCTC 10719	2-amino-N-[(2,3-difluorophenyl)(oxo)seryl]-4-methylpentanamide trifluoroacetate (ANASA-068)	ng	25	>25
2022-05-19	Broth	A29	Clostridioides difficile	DSM 1296	2-amino-N-[(2,3-difluorophenyl)(oxo)seryl]-4-methylpentanamide trifluoroacetate (ANASA-068)	ng	ng	25
2022-03-01	Broth	A23	Listeria monocytogenes	DSM 20600	2-amino-N-[(2,3-difluorophenyl)(oxo)seryl]-4-methylpentanamide trifluoroacetate (ANASA-068)	>32	>32	>32
2022-05-19	Broth	A8	Campylobacter jejuni	DSM 24114	2-amino-N-[(2,3-difluorophenyl)(oxo)seryl]-4-methylpentanamide trifluoroacetate (ANASA-068)	/	12.5	/
2022-05-19	Broth	A37	Campylobacter lari	DSM 11375	2-amino-N-[(2,3-difluorophenyl)(oxo)seryl]-4-methylpentanamide trifluoroacetate (ANASA-068)	/	12.5	/
2022-05-19	Broth	A44	Clostridium perfringens Type A	NCTC 8237	2-amino-N-[(2,3-difluorophenyl)(oxo)seryl]-4-methylpentanamide trifluoroacetate (ANASA-068)	ng	12.5	>25
2022-03-22	Broth	A35	Pasteurella multocida	DSM 16031	2-amino-N-[(2,3-difluorophenyl)(oxo)seryl]-4-methylpentanamide trifluoroacetate (ANASA-068)	8	8	8
2022-03-01	Broth	A38	Bordetella bronchiseptica	DSM 13414	2-amino-N-[(2,3-difluorophenyl)(oxo)seryl]-4-methylpentanamide trifluoroacetate (ANASA-068)	16	4	ng
2022-03-01	Broth	A34	Streptococcus suis	DSM 9682	2-amino-N-[(2,3-difluorophenyl)(oxo)seryl]-4-methylpentanamide trifluoroacetate (ANASA-068)	>32	>32	>32
2021-12-16	Broth	A9	Aeromonas hydrophila	DSM 30016	2-amino-N-[(2,3-difluorophenyl)(oxo)seryl]-4-methylpentanamide trifluoroacetate (ANASA-068)	0.5	1	1
2022-01-28	Broth	QC	ATCC 25922 E. coli	ATCC 25922	2-amino-N-[(2,3-difluorophenyl)(oxo)seryl]-4-methylpentanamide trifluoroacetate (ANASA-068)	4	2	4
2022-01-28	Broth	A12	Escherichia coli APEC O1:K1	DSM 103262	2-amino-N-[(2,3-difluorophenyl)(oxo)seryl]-4-methylpentanamide trifluoroacetate (ANASA-068)	1	2	1
2022-01-28	Broth	A13	Escherichia coli APEC O78:K80	DSM 103263	2-amino-N-[(2,3-difluorophenyl)(oxo)seryl]-4-methylpentanamide trifluoroacetate (ANASA-068)	4	2	4
2022-01-28	Broth	A38	Bordetella bronchiseptica	DSM 13414	2-amino-N-[(2,3-difluorophenyl)(oxo)seryl]-4-methylpentanamide trifluoroacetate (ANASA-068)	16	8	ng
2022-01-28	Broth	A9	Aeromonas hydrophila	DSM 30016	2-amino-N-[(2,3-difluorophenyl)(oxo)seryl]-4-methylpentanamide trifluoroacetate (ANASA-068)	1	1	2
2022-01-28	Broth	A1	Salmonella Enteritidis	DSM 17420	2-amino-N-[(2,3-difluorophenyl)(oxo)seryl]-4-methylpentanamide trifluoroacetate (ANASA-068)	2	2	8
2022-01-28	Broth	A22	Edwardsiella tarda	DSM 30052	2-amino-N-[(2,3-difluorophenyl)(oxo)seryl]-4-methylpentanamide trifluoroacetate (ANASA-068)	8	4	16
2022-01-28	Broth	A20	Streptococcus iniae	DSM 20576	2-amino-N-[(2,3-difluorophenyl)(oxo)seryl]-4-methylpentanamide trifluoroacetate (ANASA-068)	>32	>32	>32
2022-01-20	Broth	QC	Escherichia coli ATCC	ATCC 25922	Salinomycin	>32	>32	>32
2022-01-20	Broth	A9	Aeromonas hydrophila	DSM 30016	Salinomycin	>32	>32	>32
2022-01-20	Broth	A17	Yersinia enterocolitica	DSM 23247	Salinomycin	>32	>32	>32
2022-01-20	Broth	A22	Edwardsiella tarda	DSM 30052	Salinomycin	>32	>32	>32
2022-01-18	Broth	A1	Salmonella Enteritidis	DSM 17420	Salinomycin	>32	>32	>32
2022-01-18	Broth	A2	Salmonella Typhimurium	DSM 19587	Salinomycin	>32	>32	>32
2022-01-18	Broth	A13	Escherichia coli APEC O78:K80	DSM 103263	Salinomycin	>32	>32	>32
2022-01-18	Broth	A14	Salmonella Gallinarum	DSM 4883	Salinomycin	>32	>32	>32
2022-01-18	Broth	A15	Salmonella Kentucky	NCTC 5799	Salinomycin	>32	32	>32
2022-01-18	Broth	A38	Bordetella bronchiseptica	DSM 13414	Salinomycin	>32	>32	ng
2022-02-23	Broth	QC	Escherichia coli ATCC	ATCC 25922	Taurolidine	320	160	320
2022-02-23	Broth	A9	Aeromonas hydrophila	DSM 30016	Taurolidine	160	80	80
2022-02-23	Broth	A2	Salmonella Typhimurium	DSM 19587	Taurolidine	320	160	320
2022-02-23	Broth	A16	Staphylococcus aureus	DSM 346	Taurolidine	320	160	160
2022-02-23	Broth	A38	Bordetella bronchiseptica	DSM 13414	Taurolidine	160	80	160
2022-02-23	Broth	A18	Actinobacillus suis	DSM 22433	Taurolidine	320	160	320
2022-02-23	Broth	A23	Listeria monocytogenes	DSM 20600	Taurolidine	/	/	/
2022-02-18	Broth	A1	Salmonella Enteritidis	DSM 17420	Taurolidine	>32	>32	>32
2022-02-18	Broth	A21	Erysipelothrix rhusiopathiae	DSM 5055	Taurolidine	>32	>32	>32
2022-02-18	Broth	A27	Ornithobacterium rhinotracheale	DSM 15997	Taurolidine	>32
2022-02-02	Broth	QC	ATCC 25922 E. coli	ATCC 25922	Indolmycin	>32	>32	>32
2022-02-02	Broth	A22	Edwardsiella tarda	DSM 30052	Indolmycin	>32	>32	>32
2022-02-02	Broth	A38	Bordetella bronchiseptica	DSM 13414	Indolmycin	>32	>32	ng
2022-02-02	Broth	A17	Yersinia enterocolitica	DSM 23247	Indolmycin	2	2	1
2022-02-02	Broth	A15	Salmonella Kentucky	NCTC 5799	Indolmycin	>32	>32	>32
2022-02-02	Broth	A14	Salmonella Gallinarum	DSM 4883	Indolmycin	>32	>32	>32
2021-12-16	Broth	A9	Aeromonas hydrophila	DSM 30016	Indolmycin	>32	>32	>32
2021-12-13	Broth	A13	Escherichia coli APEC O78:K80	DSM 103263	Indolmycin	>32	16	16
2021-12-13	Broth	A2	Salmonella Typhimurium	DSM 19587	Indolmycin	>32	>32	>32
2021-12-13	Broth	A1	Salmonella Enteritidis	DSM 17420	Indolmycin	32	>32	16
2021-12-07	Agar	QC	Escherichia coli ATCC	ATCC 25922	Thiamphenicol	>64	>64	64
2021-12-07	Agar	A12	Escherichia coli APEC O1:K1	DSM 103262	Thiamphenicol	64	64	64
2021-12-07	Agar	A13	Escherichia coli APEC O78:K80	DSM 103263	Thiamphenicol	64	>64	64
2021-12-07	Agar	A1	Salmonella Enteritidis	DSM 17420	Thiamphenicol	64	64	64
2021-12-07	Agar	A14	Salmonella Gallinarum	DSM 4883	Thiamphenicol	4	4	8
2021-12-07	Agar	A15	Salmonella Kentucky	NCTC 5799	Thiamphenicol	32	64	16
2021-12-07	Agar	A38	Bordetella bronchiseptica	DSM 13414	Thiamphenicol	64	64	ng
2021-12-07	Agar	A22	Edwardsiella tarda	DSM 30052	Thiamphenicol	4	2	2
2021-12-07	Agar	A9	Aeromonas hydrophila	DSM 30016	Thiamphenicol	1	1	1
2021-12-07	Agar	A17	Yersinia enterocolitica	DSM 23247	Thiamphenicol	>64	>64	64
